# Supplementary material for: Bacterial cell-size changes resulting from altering the relative expression of Min proteins
Source: Nat Commun. 2023 Sep 15;14:5710. doi: 10.1038/s41467-023-41487-0 (PMC10504268; doi:10.1038/s41467-023-41487-0)
Supplement: Supplementary file 7 — Supplementary software [file 41467_2023_41487_MOESM7_ESM.zip]

Archive with 1 entries (1 files):
- Vashistha_Supplementary Software.docx
