# Supplementary material for: Bacterial cell-size changes resulting from altering the relative expression of Min proteins
Source: Nat Commun. 2023 Sep 15;14:5710. doi: 10.1038/s41467-023-41487-0 (PMC10504268; doi:10.1038/s41467-023-41487-0)
Supplement: Supplementary file 9 — Source Data [file 41467_2023_41487_MOESM9_ESM.zip › Figures-data.xlsx]

## Sheet: Figure1
Concentration	mM	L_E	SEM		Concentration	mM	L_D	SEM
0	0	3.19	0.07		0	0	3.19	0.07
0.00625	0.4163	4.78769	0.0716552		0.0125	0.832612	5.49075	0.137817
0.0125	0.832612	4.99186	0.0876704		0.025	1.66522	7.6759	0.168456
0.025	1.66522	5.56928	0.0914829		0.05	3.33045	9.06462	0.17291
0.05	3.33045	6.48055	0.0944915		0.1	6.66089	13.1356	0.267224
0.1	6.66089	7.58098	0.187342		0.2	13.322	17.9148	0.404312
0.2	13.322	7.55168	0.152649

## Sheet: Figure2
Population Data				Population
Arabinose Concentration (%)	Arabinose Concentration (mM)	Ratio (MinE/MinD)		Arabinose Concentration (%)	Arabinose Concentration (mM)	Calculated Ratio(mM)	Calculated Ratio (%)	Calculated Min Ratio	Calculated Max Ratio	Ratio Error +	Ratio Error -	R/R0	R/R0 error +	R/R0 error -	Average Size	Added size	Stdev	StE		Fit
0	0	47.286		0	0	46.0148	45.2973	32.85	52.3188	7.02151	12.4473	1	0.155009	0.274791	3.19004	0	0.882705	0.276706		0
0	0	59.576		0.0001	0.0067	47.42	46.7222	33.7647	54.9425	8.22029	12.9575	1.03146	0.181474	0.286055	3.3689	0.178857	0.836699	0.24836		0.0188741
0	0	38.675		0.0005	0.0335	53.3407	52.7388	37.5534	66.7346	13.9958	15.1855	1.16428	0.308976	0.335239	3.48115	0.291108	0.879536	0.252656		0.0985685
0	0	43.211		0.001	0.067	61.3776	60.9334	42.5696	84.1735	23.2401	18.3638	1.34519	0.513058	0.405405	3.54997	0.359924	0.888458	0.250272		0.207112
0	0	11.445		0.004	0.268	116.55	117.421	77.0941	184.557	67.1361	40.3266	2.59222	1.48212	0.890263	4.09575	0.905702	1.25094	0.305424		0.955332
0.0001	0.0067	52.225		0.0075	0.5025	161.627	162.682	115.017	208.077	45.3945	47.6647	3.59143	1.00214	1.05226	4.71445	1.5244	1.49653	0.317436		1.55486
0.0001	0.0067	13.579		0.0125	0.8375	179.717	180.009	143.938	209.596	29.5872	36.0709	3.97393	0.653177	0.796314	4.95531	1.76526	1.75048	0.353254		1.78436
0.0005	0.0335	45.887		0.025	1.675	182.494	182.497	155.077	209.62	27.1231	27.42	4.02887	0.598778	0.605333	5.11048	1.92044	1.31994	0.258281		1.81732
0.0005	0.0335	10.928		0.05	3.35	182.508	182.508	155.388	209.62	27.112	27.1202	4.02911	0.598534	0.598715	5.69327	2.50322	2.16835	0.380862		1.81747
0.001	0.067	90.929		0.08	5.36	182.508	182.508	155.388	209.62	27.112	27.12
0.001	0.067	124.5		0.1	6.7	182.508	182.508	155.388	209.62	27.112	27.12
0.004	0.268	162.39		0.12	8.04	182.508	182.508	155.388	209.62	27.112	27.12
0.004	0.268	151.52
0.0075	0.5025	160.53
0.0125	0.8375	148.74
0.0125	0.8375	146.69
0.0125	0.8375	166.57
0.0125	0.8375	189.14
0.0125	0.8375	186.54
0.025	1.675	174.45
0.025	1.675	181.02
0.025	1.675	190.46
0.025	1.675	178.12
0.05	3.35	192.67
0.05	3.35	188.71
0.05	3.35	186.11
0.08	5.36	196.72
0.1	6.7	163.14
0.1	6.7	168.9
0.1	6.7	187.4
0.12	8.04	165.8
				Single cell
				Arabinose concentratio (%)			Calculated R	Calculated Min R	Calculated Max R	Ratio Error +	Ratio Error -	R/R0	R/R0 error +	R/R0 error -	Added size	Size Stdev
				0			45.2973	32.85	52.3188	7.02151	12.4473	1	0.155009	0.274791	0
				0.0019			77.2286	52.2948	120.02	42.7914	24.9338	1.70493	0.944677	0.550446	0.49624	0.10242
				0.0025			88.7905	59.1774	143.315	54.5244	29.6131	1.96017	1.2037	0.653749	0.54608	0.093086
				0.003			98.5422	65.0813	160.195	61.6532	33.461	2.17545	1.36108	0.738696	0.7988	0.1383

## Sheet: Figure3
Size_uninduced	Size_induced	Time_uninduced	Time_induced			Relative Cyclephase	ftsZIntensity_uninduced		Relative Cyclephase	ftsZIntensity_Induced			Bins	ftsZ_Uninduced	SEM	Bins	ftsZ_induced	SEM
3.6332	15.1365	74	64			0	0.0965732		0	0.413179			0.04455	0.367057	0.124176	0.0466779	0.329908	0.0920191
7.36818	6.15497	55	68			0.0138889	0.104235		0.0153846	0.365082			0.149859	0.510287	0.135208	0.150846	0.394593	0.115012
9.73904	12.6015	49	72			0.0277778	0.153069		0.0307692	0.333676			0.248808	0.614629	0.129468	0.250847	0.46737	0.135155
7.31708	13.4158	31	79			0.0416667	0.227835		0.0461538	0.354402			0.349785	0.672301	0.100931	0.350293	0.512038	0.159144
6.06564	9.80072	43	144			0.0555556	0.186327		0.0615385	0.371648			0.449675	0.693091	0.106744	0.448325	0.525533	0.137417
5.89255	14.6123	33	64			0.0694444	0.234571		0.0769231	0.371569			0.548083	0.744954	0.118499	0.547715	0.592458	0.159755
5.12344	17.3603	41	74			0.0833333	0.338974		0.0923077	0.342378			0.650582	0.785497	0.11122	0.648861	0.634086	0.157915
4.7932	10.7169	35	70			0.0972222	0.345794		0.107692	0.355193			0.751192	0.836662	0.0859826	0.748585	0.698851	0.193592
5.28479	6.1323	47	49			0.111111	0.274733		0.123077	0.257812			0.850141	0.871426	0.0905444	0.848879	0.765887	0.167417
5.23364	6.45126	40	62			0.125	0.445062		0.138462	0.33597			0.944501	0.918214	0.0761432	0.945967	0.865739	0.100683
5.96173	5.84513	38	65			0.138889	0.346889		0.153846	0.2677			1	0.946578	0.0526453	1	0.892289	0.125095
5.90192	5.82753	53	63			0.152778	0.542645		0.169231	0.493315
4.82861	6.51131	46	90			0.166667	0.54273		0.184615	0.335812
4.71813	10.1566	41	58			0.180556	0.441947		0.2	0.32007
5.64982	15.7838	38	63			0.194444	0.406247		0.215385	0.337078
6.48638	7.28531	49	57			0.208333	0.535152		0.230769	0.36611
6.37614	9.83609	30	50			0.222222	0.327187		0.246154	0.311842
6.89172	5.28171	48	58			0.236111	0.470573		0.261538	0.374179
6.96143	6.85964	28	90			0.25	0.403553		0.276923	0.396409
6.06615	9.82259	30	63			0.263889	0.425865		0.292308	0.334705
5.6768	11.0584	39	83			0.277778	0.302517		0.307692	0.363895
7.28943	10.5919	36	68			0.291667	0.304454		0.323077	0.365082
6.83682	5.93391	34	66			0.305556	0.528669		0.338462	0.20212
6.38759	8.97959	33	56			0.319444	0.476467		0.353846	0.443082
6.74502	8.75149	37	78			0.333333	0.390924		0.369231	0.44506
6.03607	12.112	56	NaN			0.347222	0.64907		0.384615	0.342774
5.16217	NaN	25	NaN			0.361111	0.880189		0.4	0.402974
4.45185	NaN	41	NaN			0.375	0.714659		0.415385	0.383751
5.35059	NaN	37	NaN			0.388889	0.707249		0.430769	0.360256
6.09724	NaN	32	NaN			0.402778	0.75381		0.446154	0.370619
8.26763	NaN	38	NaN			0.416667	0.781763		0.461538	0.440551
6.72513	NaN	39	NaN			0.430556	0.706576		0.476923	0.558658
6.9817	NaN	25	NaN			0.444444	0.704218		0.492308	0.709754
6.36956	NaN	38	NaN			0.458333	0.823019		0.507692	0.703742
5.4289	NaN	50	NaN			0.472222	0.707586		0.523077	0.86876
5.75134	NaN	48	NaN			0.486111	0.64486		0.538462	0.75445
5.65936	NaN	56	NaN			0.5	0.795403		0.553846	0.677478
6.2478	NaN	34	NaN			0.513889	0.7805		0.569231	0.879915
5.08115	NaN	32	NaN			0.527778	0.799781		0.584615	0.759275
5.39437	NaN	46	NaN			0.541667	0.884398		0.6	0.720196
5.71189	NaN	31	NaN			0.555556	0.912352		0.615385	0.700973
5.71781	NaN	31	NaN			0.569444	0.948724		0.630769	0.633178
4.9815	NaN	44	NaN			0.583333	0.84129		0.646154	0.601614
7.66097	NaN	40	NaN			0.597222	0.904016		0.661538	0.703663
7.36249	NaN	33	NaN			0.611111	0.976678		0.676923	0.743849
6.61051	NaN	43	NaN			0.625	0.936684		0.692308	0.706669
7.75439	NaN	45	NaN			0.638889	0.871516		0.707692	0.853255
5.2876	NaN	56	NaN			0.652778	0.841121		0.723077	0.835298
5.58189	NaN	55	NaN			0.666667	0.859645		0.738462	0.812198
4.80031	NaN	30	NaN			0.680556	0.768376		0.753846	0.982359
5.48393	NaN	44	NaN			0.694444	0.821841		0.769231	0.926034
6.03783	NaN	42	NaN			0.708333	0.741012		0.784615	0.874535
5.99828	NaN	53	NaN			0.722222	0.817294		0.8	0.924057
6.58708	NaN	32	NaN			0.736111	0.845584		0.815385	0.794874
7.3255	NaN	47	NaN			0.75	0.845247		0.830769	0.85634
7.63441	NaN	36	NaN			0.763889	0.795908		0.846154	0.853572
5.59468	NaN	37	NaN			0.777778	0.890124		0.861538	0.831263
7.11751	NaN	64	NaN			0.791667	0.879431		0.876923	0.908472
6.47384	NaN	34	NaN			0.805556	0.769723		0.892308	0.994383
6.94515	NaN	51	NaN			0.819444	0.889113		0.907692	0.958073
6.61354	NaN	38	NaN			0.833333	0.763745		0.923077	0.94241
8.22217	NaN	42	NaN			0.847222	0.912436		0.938462	1
5.97164	NaN	34	NaN			0.861111	1		0.953846	0.955937
6.55444	NaN	42	NaN			0.875	0.8764		0.969231	0.868128
7.68067	NaN	50	NaN			0.888889	0.916393		0.984615	0.910055
5.61894	NaN	39	NaN			0.902778	0.780669		1	0.848113
5.05818	NaN	31	NaN			0.916667	0.666582		0	0.517575
6.16299	NaN	37	NaN			0.930556	0.657994		0.016129	0.505096
5.43076	NaN	47	NaN			0.944444	0.702029		0.0322581	0.510295
6.0956	NaN	32	NaN			0.958333	0.773428		0.0483871	0.466306
5.59576	NaN	41	NaN			0.972222	0.698493		0.0645161	0.395383
5.73293	NaN	44	NaN			0.986111	0.634756		0.0806452	0.397671
6.63217	NaN	51	NaN			1	0.82664		0.0967742	0.368864
6.20241	NaN	34	NaN			0	0.357777		0.112903	0.357321
6.0671	NaN	34	NaN			0.0322581	0.427719		0.129032	0.378536
6.70891	NaN	52	NaN			0.0645161	0.489835		0.145161	0.362313
6.20314	NaN	40	NaN			0.0967742	0.437964		0.16129	0.451123
5.48299	NaN	38	NaN			0.129032	0.510165		0.177419	0.43542
5.73514	NaN	30	NaN			0.16129	0.612294		0.193548	0.36772
5.65154	NaN	59	NaN			0.193548	0.750242		0.209677	0.402142
6.71621	NaN	34	NaN			0.225806	0.710068		0.225806	0.793989
5.71086	NaN	24	NaN			0.258065	0.734914		0.241935	0.673877
5.15783	NaN	32	NaN			0.290323	0.758793		0.258065	0.672421
4.97537	NaN	32	NaN			0.322581	0.850758		0.274194	0.697899
4.60872	NaN	55	NaN			0.354839	0.753388		0.290323	0.63176
6.28077	NaN	41	NaN			0.387097	0.831236		0.306452	0.740745
5.84608	NaN	41	NaN			0.419355	0.814214		0.322581	0.799709
5.04462	NaN	46	NaN			0.451613	0.882543		0.33871	0.700187
6.58607	NaN	31	NaN			0.483871	0.908277		0.354839	0.699667
5.29349	NaN	38	NaN			0.516129	0.830833		0.370968	0.641223
6.44069	NaN	45	NaN			0.548387	0.966602		0.387097	0.557092
6.7364	NaN	45	NaN			0.580645	0.864553		0.403226	0.502912
6.22392	NaN	30	NaN			0.612903	0.971846		0.419355	0.644239
7.56079	NaN	37	NaN			0.645161	0.906583		0.435484	0.593802
6.42456	NaN	33	NaN			0.677419	0.833656		0.451613	0.550853
7.84914	NaN	54	NaN			0.709677	0.980962		0.467742	0.547733
6.6554	NaN	56	NaN			0.741935	0.940303		0.483871	0.511439
6.40001	NaN	36	NaN			0.774194	0.978541		0.5	0.561772
5.15895	NaN	56	NaN			0.806452	0.989513		0.516129	0.716826
6.5194	NaN	34	NaN			0.83871	1		0.532258	0.700291
5.99988	NaN	67	NaN			0.870968	0.955631		0.548387	0.614081
4.70971	NaN	46	NaN			0.903226	0.916909		0.564516	0.725874
5.04136	NaN	29	NaN			0.935484	0.996531		0.580645	0.719426
5.66982	NaN	26	NaN			0.967742	0.992982		0.596774	0.676997
5.21555	NaN	58	NaN			1	0.985883		0.612903	0.697379
5.21777	NaN	65	NaN			0	0.264415		0.629032	0.666389
4.84376	NaN	32	NaN			0.0196078	0.280828		0.645161	0.624272
4.74971	NaN	27	NaN			0.0392157	0.285548		0.66129	0.957363
5.91206	NaN	41	NaN			0.0588235	0.264198		0.677419	0.869696
5.44648	NaN	48	NaN			0.0784314	0.370806		0.693548	0.852017
5.76379	NaN	38	NaN			0.0980392	0.325272		0.709677	0.980137
4.85117	NaN	37	NaN			0.117647	0.65679		0.725806	0.93022
5.3768	NaN	33	NaN			0.137255	0.604793		0.741935	0.861897
4.90112	NaN	39	NaN			0.156863	0.69085		0.758065	0.869488
6.50523	NaN	39	NaN			0.176471	0.623021		0.774194	0.96641
6.26318	NaN	27	NaN			0.196078	0.544081		0.790323	1
7.63905	NaN	53	NaN			0.215686	0.576543		0.806452	0.87656
5.99426	NaN	43	NaN			0.235294	0.669354		0.822581	0.953619
4.02946	NaN	29	NaN			0.254902	0.585694		0.83871	0.872296
5.78078	NaN	36	NaN			0.27451	0.602614		0.854839	0.971922
7.04045	NaN	34	NaN			0.294118	0.612854		0.870968	0.917429
5.72615	NaN	39	NaN			0.313725	0.596224		0.887097	0.90703
4.58995	NaN	27	NaN			0.333333	0.667248		0.903226	0.895591
5.66356	NaN	37	NaN			0.352941	0.625926		0.919355	0.886751
4.10144	NaN	49	NaN			0.372549	0.60748		0.935484	0.970154
6.42658	NaN	28	NaN			0.392157	0.642919		0.951613	0.917949
6.60409	NaN	34	NaN			0.411765	0.661365		0.967742	0.980969
5.84774	NaN	48	NaN			0.431373	0.707335		0.983871	0.832051
6.01634	NaN	32	NaN			0.45098	0.636166		1	0.957051
6.00168	NaN	31	NaN			0.470588	0.562455		0	0.234301
5.67891	NaN	31	NaN			0.490196	0.655192		0.0151515	0.265116
5.88249	NaN	48	NaN			0.509804	0.684532		0.030303	0.260929
6.15507	NaN	30	NaN			0.529412	0.693972		0.0454545	0.267929
5.96459	NaN	45	NaN			0.54902	0.655556		0.0606061	0.241782
5.81281	NaN	43	NaN			0.568627	0.709078		0.0757576	0.239654
5.62351	NaN	54	NaN			0.588235	0.674655		0.0909091	0.230389
4.69879	NaN	41	NaN			0.607843	0.659695		0.106061	0.233752
5.45672	NaN	29	NaN			0.627451	0.823602		0.121212	0.218036
6.91419	NaN	35	NaN			0.647059	0.720044		0.136364	0.205202
7.27969	NaN	78	NaN			0.666667	0.736238		0.151515	0.219134
6.40078	NaN	28	NaN			0.686275	0.829702		0.166667	0.222977
6.68101	NaN	30	NaN			0.705882	0.851344		0.181818	0.270881
5.58321	NaN	31	NaN			0.72549	0.833479		0.19697	0.310068
6.82609	NaN	34	NaN			0.745098	0.851779		0.212121	0.368197
7.37749	NaN	46	NaN			0.764706	0.886855		0.227273	0.374168
6.53633	NaN	71	NaN			0.784314	0.894771		0.242424	0.425297
6.41248	NaN	36	NaN			0.803922	0.812128		0.257576	0.509642
7.65238	NaN	40	NaN			0.823529	0.824328		0.272727	0.436483
6.6899	NaN	32	NaN			0.843137	0.892956		0.287879	0.459406
6.15421	NaN	37	NaN			0.862745	0.882498		0.30303	0.63695
5.29527	NaN	55	NaN			0.882353	0.907117		0.318182	0.643264
6.38537	NaN	41	NaN			0.901961	0.902905		0.333333	0.769885
6.55613	NaN	38	NaN			0.921569	0.909005		0.348485	0.748404
5.88088	NaN	26	NaN			0.941176	0.934858		0.363636	0.77414
5.13736	NaN	41	NaN			0.960784	0.918446		0.378788	0.756777
5.02697	NaN	31	NaN			0.980392	0.919245		0.393939	0.776062
4.02558	NaN	54	NaN			1	1		0.409091	0.669961
4.05027	NaN	43	NaN			0	0.26932		0.424242	0.629401
5.07786	NaN	45	NaN			0.0217391	0.275527		0.439394	0.508819
5.68641	NaN	47	NaN			0.0434783	0.220206		0.454545	0.480544
6.92031	NaN	39	NaN			0.0652174	0.172346		0.469697	0.416787
6.56666	NaN	66	NaN			0.0869565	0.235185		0.484848	0.411228
5.60899	NaN	39	NaN			0.108696	0.237155		0.5	0.395237
4.83217	NaN	26	NaN			0.130435	0.179089		0.515152	0.373962
4.46116	NaN	NaN	NaN			0.152174	0.19556		0.530303	0.479651
8.84348	NaN	NaN	NaN			0.173913	0.24724		0.545455	0.405394
8.24789	NaN	NaN	NaN			0.195652	0.176822		0.560606	0.546908
7.17218	NaN	NaN	NaN			0.217391	0.170078		0.575758	0.495711
5.84332	NaN	NaN	NaN			0.23913	0.314555		0.590909	0.537026
5.75157	NaN	NaN	NaN			0.26087	0.425792		0.606061	0.655206
5.74674	NaN	NaN	NaN			0.282609	0.630483		0.621212	0.551506
4.0278	NaN	NaN	NaN			0.304348	0.626604		0.636364	0.587468
7.23776	NaN	NaN	NaN			0.326087	0.624396		0.651515	0.556585
7.39633	NaN	NaN	NaN			0.347826	0.620218		0.666667	0.505044
7.4559	NaN	NaN	NaN			0.369565	0.642955		0.681818	0.493926
7.18663	NaN	NaN	NaN			0.391304	0.763024		0.69697	0.466475
6.96961	NaN	NaN	NaN			0.413043	0.658173		0.712121	0.512799
7.65719	NaN	NaN	NaN			0.434783	0.618547		0.727273	0.598518
5.14251	NaN	NaN	NaN			0.456522	0.703467		0.742424	0.733443
5.7035	NaN	NaN	NaN			0.478261	0.663365		0.757576	0.700158
6.33576	NaN	NaN	NaN			0.5	0.720535		0.772727	0.734335
5.69408	NaN	NaN	NaN			0.521739	0.740467		0.787879	0.863496
6.27643	NaN	NaN	NaN			0.543478	0.793937		0.80303	0.801249
5.10428	NaN	NaN	NaN			0.565217	0.767799		0.818182	0.637911
5.4111	NaN	NaN	NaN			0.586957	0.776332		0.833333	0.528447
5.70711	NaN	NaN	NaN			0.608696	0.717193		0.848485	1
4.25443	NaN	NaN	NaN			0.630435	0.805693		0.863636	0.970489
4.90853	NaN	NaN	NaN			0.652174	0.781464		0.878788	0.878526
5.90651	NaN	NaN	NaN			0.673913	0.726443		0.893939	0.630773
5.77336	NaN	NaN	NaN			0.695652	0.776213		0.909091	0.682795
8.95574	NaN	NaN	NaN			0.717391	0.788626		0.924242	0.691511
8.20862	NaN	NaN	NaN			0.73913	0.685624		0.939394	0.704756
5.90464	NaN	NaN	NaN			0.76087	0.726741		0.954545	0.747649
NaN	NaN	NaN	NaN			0.782609	0.794951		0.969697	0.67401
NaN	NaN	NaN	NaN			0.804348	0.860417		0.984848	0.769611
NaN	NaN	NaN	NaN			0.826087	0.841738		1	0.722806
NaN	NaN	NaN	NaN			0.847826	0.869487		0	0.479599
NaN	NaN	NaN	NaN			0.869565	0.926598		0.0142857	0.421755
NaN	NaN	NaN	NaN			0.891304	1		0.0285714	0.416886
NaN	NaN	NaN	NaN			0.913043	0.990452		0.0428571	0.492063
						0.934783	0.977383		0.0571429	0.418152
						0.956522	0.973325		0.0714286	0.388743
						0.978261	0.994152		0.0857143	0.440841
						1	0.98341		0.1	0.441134
						0	0.246483		0.114286	0.435583
						0.0285714	0.246264		0.128571	0.420002
						0.0571429	0.311894		0.142857	0.45389
						0.0857143	0.304614		0.157143	0.424579
						0.114286	0.309267		0.171429	0.47658
						0.142857	0.325141		0.185714	0.401305
						0.171429	0.348185		0.2	0.48028
						0.2	0.349937		0.214286	0.60892
						0.228571	0.441349		0.228571	0.561009
						0.257143	0.558268		0.242857	0.589249
						0.285714	0.68411		0.257143	0.538903
						0.314286	0.584542		0.271429	0.58662
						0.342857	0.640539		0.285714	0.605706
						0.371429	0.620122		0.3	0.485052
						0.4	0.732771		0.314286	0.52342
						0.428571	0.666101		0.328571	0.552342
						0.457143	0.799113		0.342857	0.634044
						0.485714	0.784444		0.357143	0.576103
						0.514286	0.66528		0.371429	0.595092
						0.542857	0.793475		0.385714	0.525075
						0.571429	0.796814		0.4	0.586912
						0.6	0.724889		0.414286	0.536761
						0.628571	0.811265		0.428571	0.538611
						0.657143	0.796595		0.442857	0.548934
						0.685714	0.904209		0.457143	0.776804
						0.714286	0.864415		0.471429	0.696562
						0.742857	0.740161		0.485714	0.602785
						0.771429	0.81121		0.5	0.628201
						0.8	0.873392		0.514286	0.620703
						0.828571	0.894302		0.528571	0.590028
						0.857143	0.900323		0.542857	0.574155
						0.885714	0.899995		0.557143	0.568799
						0.914286	0.848815		0.571429	0.715844
						0.942857	0.920904		0.585714	0.66803
						0.971429	0.916854		0.6	0.581264
						1	1		0.614286	0.50706
						0	0.408251		0.628571	0.457007
						0.0277778	0.478629		0.642857	0.416009
						0.0555556	0.509241		0.657143	0.429837
						0.0833333	0.526864		0.671429	0.407537
						0.111111	0.622647		0.685714	0.67436
						0.138889	0.651542		0.7	0.748661
						0.166667	0.676546		0.714286	0.792287
						0.194444	0.576129		0.728571	0.838251
						0.222222	0.807576		0.742857	0.761126
						0.25	0.800881		0.757143	0.86172
						0.277778	0.793214		0.771429	0.928231
						0.305556	0.834754		0.785714	0.925893
						0.333333	0.791211		0.8	0.732009
						0.361111	0.760771		0.814286	0.888792
						0.388889	0.780454		0.828571	0.827247
						0.416667	0.863821		0.842857	0.820625
						0.444444	0.789266		0.857143	0.800565
						0.472222	0.861075		0.871429	0.827831
						0.5	0.876066		0.885714	0.728893
						0.527778	0.825084		0.9	0.834551
						0.555556	0.941237		0.914286	0.821891
						0.583333	0.889569		0.928571	0.86727
						0.611111	0.884305		0.942857	0.842341
						0.638889	0.998398		0.957143	0.783231
						0.666667	0.962179		0.971429	0.88217
						0.694444	0.896092		0.985714	0.950044
						0.722222	0.926017		1	1
						0.75	0.939006		0	0.240107
						0.777778	0.905991		0.012987	0.256938
						0.805556	0.917205		0.025974	0.263026
						0.833333	0.919838		0.038961	0.256282
						0.861111	1		0.0519481	0.259445
						0.888889	0.89798		0.0649351	0.291495
						0.916667	0.850718		0.0779221	0.294837
						0.944444	0.930022		0.0909091	0.321158
						0.972222	0.902615		0.103896	0.263981
						1	0.940722		0.116883	0.312742
						0	0.417501		0.12987	0.317338
						0.0185185	0.379764		0.142857	0.327484
						0.037037	0.609326		0.155844	0.318532
						0.0555556	0.581527		0.168831	0.346822
						0.0740741	0.553131		0.181818	0.374993
						0.0925926	0.521223		0.194805	0.366398
						0.111111	0.564415		0.207792	0.346225
						0.12963	0.57114		0.220779	0.416532
						0.148148	0.504185		0.233766	0.398926
						0.166667	0.564116		0.246753	0.406983
						0.185185	0.543192		0.25974	0.361802
						0.203704	0.744657		0.272727	0.420949
						0.222222	0.635331		0.285714	0.375768
						0.240741	0.71768		0.298701	0.373262
						0.259259	0.745853		0.311688	0.472575
						0.277778	0.672919		0.324675	0.443271
						0.296296	0.761695		0.337662	0.40006
						0.314815	0.718502		0.350649	0.366876
						0.333333	0.716261		0.363636	0.443151
						0.351852	0.739576		0.376623	0.422859
						0.37037	0.781124		0.38961	0.390391
						0.388889	0.85742		0.402597	0.448403
						0.407407	0.856075		0.415584	0.434855
						0.425926	0.70946		0.428571	0.560012
						0.444444	0.846585		0.441558	0.548493
						0.462963	0.852787		0.454545	0.467562
						0.481481	0.74122		0.467532	0.481229
						0.5	0.785608		0.480519	0.636944
						0.518519	0.794351		0.493506	0.521874
						0.537037	0.800329		0.506494	0.515189
						0.555556	0.720744		0.519481	0.535601
						0.574074	0.896428		0.532468	0.506118
						0.592593	0.78628		0.545455	0.487675
						0.611111	0.898296		0.558442	0.525276
						0.62963	0.938798		0.571429	0.461773
						0.648148	0.713421		0.584416	0.428648
						0.666667	0.871245		0.597403	0.45473
						0.685185	0.940741		0.61039	0.436109
						0.703704	0.868928		0.623377	0.414503
						0.722222	0.840906		0.636364	0.463802
						0.740741	1		0.649351	0.439212
						0.759259	0.939994		0.662338	0.491614
						0.777778	0.899193		0.675325	0.497046
						0.796296	0.919967		0.688312	0.584363
						0.814815	0.964878		0.701299	0.602865
						0.833333	0.816171		0.714286	0.593614
						0.851852	0.712823		0.727273	0.543838
						0.87037	0.741892		0.74026	0.605133
						0.888889	0.957405		0.753247	0.573859
						0.907407	0.806158		0.766234	0.711549
						0.925926	0.869676		0.779221	0.659385
						0.944444	0.853012		0.792208	0.64339
						0.962963	0.909356		0.805195	0.626201
						0.981481	0.882828		0.818182	0.61516
						1	0.953221		0.831169	0.565443
						0	0.123133		0.844156	0.680275
						0.0238095	0.114077		0.857143	0.513578
						0.047619	0.122021		0.87013	0.593793
						0.0714286	0.231649		0.883117	0.659147
						0.0952381	0.191293		0.896104	0.764966
						0.119048	0.326581		0.909091	0.761265
						0.142857	0.40197		0.922078	0.788183
						0.166667	0.312123		0.935065	0.782453
						0.190476	0.580315		0.948052	0.804178
						0.214286	0.683349		0.961039	0.824411
						0.238095	0.706784		0.974026	0.88308
						0.261905	0.703845		0.987013	0.879976
						0.285714	0.663489		1	1
						0.309524	0.696616		0	0.350545
						0.333333	0.737528		0.00704225	0.363094
						0.357143	0.674611		0.0140845	0.378111
						0.380952	0.680807		0.0211268	0.383117
						0.404762	0.799889		0.028169	0.390386
						0.428571	0.677947		0.0352113	0.459576
						0.452381	0.758818		0.0422535	0.397586
						0.47619	0.751748		0.0492958	0.3801
						0.5	0.680966		0.056338	0.358842
						0.52381	0.602796		0.0633803	0.424535
						0.547619	0.736416		0.0704225	0.432901
						0.571429	0.659755		0.0774648	0.415484
						0.595238	0.780267		0.084507	0.441953
						0.619048	0.699714		0.0915493	0.454639
						0.642857	0.736654		0.0985915	0.457656
						0.666667	0.692088		0.105634	0.433244
						0.690476	0.744201		0.112676	0.43921
						0.714286	0.706387		0.119718	0.507714
						0.738095	0.69463		0.126761	0.526161
						0.761905	0.764776		0.133803	0.496674
						0.785714	0.858119		0.140845	0.54111
						0.809524	0.851207		0.147887	0.50024
						0.833333	0.820702		0.15493	0.574299
						0.857143	0.878535		0.161972	0.558184
						0.880952	0.936209		0.169014	0.603511
						0.904762	0.891722		0.176056	0.616266
						0.928571	0.909835		0.183099	0.619008
						0.952381	1		0.190141	0.615168
						0.97619	0.942008		0.197183	0.629226
						1	0.99857		0.204225	0.713913
						0	0.285714		0.211268	0.657752
						0.0188679	0.230565		0.21831	0.616266
						0.0377358	0.280909		0.225352	0.635809
						0.0566038	0.25918		0.232394	0.668998
						0.0754717	0.313253		0.239437	0.751834
						0.0943396	0.224398		0.246479	0.679078
						0.113208	0.358505		0.253521	0.657135
						0.132075	0.388554		0.260563	0.708496
						0.150943	0.429432		0.267606	0.710828
						0.169811	0.373064		0.274648	0.7602
						0.188679	0.411145		0.28169	0.708222
						0.207547	0.411647		0.288732	0.660632
						0.226415	0.474469		0.295775	0.619763
						0.245283	0.420898		0.302817	0.74052
						0.264151	0.401606		0.309859	0.694644
						0.283019	0.472103		0.316901	0.664952
						0.301887	0.539802		0.323944	0.639717
						0.320755	0.551994		0.330986	0.581705
						0.339623	0.567771		0.338028	0.537269
						0.358491	0.560241		0.34507	0.663375
						0.377358	0.56311		0.352113	0.704039
						0.396226	0.536216		0.359155	0.728039
						0.415094	0.587565		0.366197	0.81259
						0.433962	0.741394		0.373239	0.821779
						0.45283	0.664659		0.380282	0.831379
						0.471698	0.695425		0.387324	0.793321
						0.490566	0.589142		0.394366	0.814304
						0.509434	0.761618		0.401408	0.837893
						0.528302	0.734796		0.408451	0.81787
						0.54717	0.793962		0.415493	0.849894
						0.566038	0.786503		0.422535	0.780292
						0.584906	0.673193		0.429577	0.671467
						0.603774	0.668316		0.43662	0.469519
						0.622642	0.679504		0.443662	0.412604
						0.641509	0.687177		0.450704	0.505794
						0.660377	0.724111		0.457746	0.82171
						0.679245	0.726836		0.464789	0.768703
						0.698113	0.728844		0.471831	0.769732
						0.716981	0.741036		0.478873	0.705205
						0.735849	0.716007		0.485915	0.833848
						0.754717	0.770367		0.492958	0.706988
						0.773585	0.772662		0.5	0.702256
						0.792453	0.878227		0.507042	0.742577
						0.811321	0.781555		0.514085	0.873963
						0.830189	0.763052		0.521127	0.884592
						0.849057	0.8428		0.528169	0.875677
						0.867925	0.810169		0.535211	0.779195
						0.886792	0.754518		0.542254	0.863334
						0.90566	0.849756		0.549296	0.827265
						0.924528	0.86453		0.556338	0.897072
						0.943396	0.924269		0.56338	0.759652
						0.962264	1		0.570423	0.660152
						0.981132	0.890204		0.577465	0.734623
						1	0.877797		0.584507	0.849208
						0	0.374662		0.591549	0.943359
						0.0222222	0.390462		0.598592	0.789618
						0.0444444	0.346646		0.605634	0.808887
						0.0666667	0.528427		0.612676	0.894535
						0.0888889	0.519969		0.619718	0.950696
						0.111111	0.530776		0.626761	0.925118
						0.133333	0.607248		0.633803	0.965371
						0.155556	0.555092		0.640845	1
						0.177778	0.569247		0.647887	0.878763
						0.2	0.642605		0.65493	0.805801
						0.222222	0.688183		0.661972	0.850305
						0.244444	0.696758		0.669014	0.835493
						0.266667	0.800599		0.676056	0.834465
						0.288889	0.682721		0.683099	0.316807
						0.311111	0.646776		0.690141	0.325036
						0.333333	0.663808		0.697183	0.338271
						0.355556	0.600963		0.704225	0.328328
						0.377778	0.638905		0.711268	0.351642
						0.4	0.631211		0.71831	0.279641
						0.422222	0.605133		0.725352	0.348694
						0.444444	0.534183		0.732394	0.349997
						0.466667	0.581757		0.739437	0.345882
						0.488889	0.589334		0.746479	0.272098
						0.511111	0.578057		0.753521	0.313241
						0.533333	0.571009		0.760563	0.291024
						0.555556	0.640726		0.767606	0.266955
						0.577778	0.567544		0.774648	0.307893
						0.6	0.631152		0.78169	0.288144
						0.622222	0.611829		0.788732	0.30899
						0.644444	0.643075		0.795775	0.304258
						0.666667	0.619288		0.802817	0.292875
						0.688889	0.637672		0.809859	0.288349
						0.711111	0.663045		0.816901	0.278269
						0.733333	0.763303		0.823944	0.326956
						0.755556	0.769705		0.830986	0.298361
						0.777778	0.629508		0.838028	0.352602
						0.8	0.761071		0.84507	0.332099
						0.822222	0.713086		0.852113	0.378317
						0.844444	0.820157		0.859155	0.35418
						0.866667	0.703571		0.866197	0.480765
						0.888889	0.827969		0.873239	0.621408
						0.911111	0.914014		0.880282	0.637592
						0.933333	0.985258		0.887324	0.615305
						0.955556	0.980618		0.894366	0.6247
						0.977778	0.956126		0.901408	0.565453
						1	1		0.908451	0.599945
						0	0.371136		0.915493	0.640129
						0.0277778	0.385709		0.922535	0.676747
						0.0555556	0.354625		0.929577	0.695056
						0.0833333	0.364144		0.93662	0.720085
						0.111111	0.425491		0.943662	0.752451
						0.138889	0.453814		0.950704	0.715834
						0.166667	0.573217		0.957746	0.786258
						0.194444	0.767188		0.964789	0.799218
						0.222222	0.638735		0.971831	0.713639
						0.25	0.66935		0.978873	0.676747
						0.277778	0.745211		0.985915	0.68381
						0.305556	0.751087		0.992958	0.81307
						0.333333	0.788401		1	0.712062
						0.361111	0.81596		0	0.194597
						0.388889	0.818839		0.016129	0.211556
						0.416667	0.793689		0.0322581	0.22036
						0.444444	0.799213		0.0483871	0.211656
						0.472222	0.750029		0.0645161	0.208654
						0.5	0.804971		0.0806452	0.206703
						0.527778	0.846222		0.0967742	0.237019
						0.555556	0.779704		0.112903	0.208104
						0.583333	0.841991		0.129032	0.30055
						0.611111	0.780527		0.145161	0.331666
						0.638889	0.815078		0.16129	0.353627
						0.666667	0.854977		0.177419	0.423912
						0.694444	0.852685		0.193548	0.391796
						0.722222	0.85862		0.209677	0.338919
						0.75	0.89041		0.225806	0.364282
						0.777778	0.944588		0.241935	0.345373
						0.805556	0.962628		0.258065	0.292496
						0.833333	1		0.274194	0.392096
						0.861111	0.920907		0.290323	0.338869
						0.888889	0.982195		0.306452	0.314957
						0.916667	0.994888		0.322581	0.341221
						0.944444	0.941591		0.33871	0.385343
						0.972222	0.907216		0.354839	0.383342
						1	0.927724		0.370968	0.369785
						0	0.405658		0.387097	0.377489
						0.0344828	0.357949		0.403226	0.346223
						0.0689655	0.371187		0.419355	0.429065
						0.103448	0.472584		0.435484	0.483442
						0.137931	0.462035		0.451613	0.430915
						0.172414	0.511222		0.467742	0.385793
						0.206897	0.686332		0.483871	0.414807
						0.241379	0.868633		0.5	0.442071
						0.275862	0.80809		0.516129	0.50075
						0.310345	0.894436		0.532258	0.674437
						0.344828	0.911235		0.548387	0.721911
						0.37931	0.87878		0.564516	0.785843
						0.413793	0.872665		0.580645	0.791046
						0.448276	0.879788		0.596774	0.808704
						0.482759	0.875151		0.612903	0.84047
						0.517241	0.905658		0.629032	0.821261
						0.551724	0.864333		0.645161	0.905603
						0.586207	0.929445		0.66129	0.822411
						0.62069	0.971106		0.677419	0.735568
						0.655172	0.936164		0.693548	0.748524
						0.689655	0.986427		0.709677	0.498299
						0.724138	0.867021		0.725806	0.713357
						0.758621	1		0.741935	0.683692
						0.793103	0.846459		0.758065	0.866783
						0.827586	0.919702		0.774194	0.811306
						0.862069	0.852238		0.790323	0.893797
						0.896552	0.775769		0.806452	0.712856
						0.931034	0.838664		0.822581	0.764332
						0.965517	0.836111		0.83871	0.867034
						1	0.809165		0.854839	0.761631
						0	0.398702		0.870968	0.757529
						0.0204082	0.379752		0.887097	0.931716
						0.0408163	0.430573		0.903226	1
						0.0612245	0.463593		0.919355	0.88059
						0.0816327	0.515677		0.935484	0.897549
						0.102041	0.546055		0.951613	0.887394
						0.122449	0.59165		0.967742	0.810305
						0.142857	0.638337		0.983871	0.806553
						0.163265	0.608131		1	0.708954
						0.183673	0.632939		0	0.217726
						0.204082	0.555473		0.0138889	0.210895
						0.22449	0.675778		0.0277778	0.225819
						0.244898	0.699782		0.0416667	0.21543
						0.265306	0.653957		0.0555556	0.224155
						0.285714	0.667279		0.0694444	0.24901
						0.306122	0.70294		0.0833333	0.252282
						0.326531	0.666131		0.0972222	0.323058
						0.346939	0.746296		0.111111	0.312726
						0.367347	0.753876		0.125	0.300672
						0.387755	0.718043		0.138889	0.278055
						0.408163	0.808028		0.152778	0.291947
						0.428571	0.684966		0.166667	0.292693
						0.44898	0.624038		0.180556	0.288273
						0.469388	0.618181		0.194444	0.299409
						0.489796	0.655622		0.208333	0.324838
						0.510204	0.705869		0.222222	0.412548
						0.530612	0.788963		0.236111	0.398427
						0.55102	0.72189		0.25	0.346249
						0.571429	0.813541		0.263889	0.311865
						0.591837	0.807052		0.277778	0.362092
						0.612245	0.868095		0.291667	0.423684
						0.632653	0.722522		0.305556	0.418173
						0.653061	0.804468		0.319444	0.381149
						0.673469	0.803089		0.333333	0.426841
						0.693878	0.859021		0.347222	0.401757
						0.714286	0.870047		0.361111	0.45956
						0.734694	0.787412		0.375	0.358074
						0.755102	0.858332		0.388889	0.330578
						0.77551	0.919605		0.402778	0.348545
						0.795918	0.874986		0.416667	0.355433
						0.816327	0.847364		0.430556	0.343092
						0.836735	0.922361		0.444444	0.314563
						0.857143	0.924141		0.458333	0.32501
						0.877551	0.879752		0.472222	0.373343
						0.897959	0.87131		0.486111	0.383273
						0.918367	0.772137		0.5	0.395672
						0.938776	0.933387		0.513889	0.354515
						0.959184	0.931033		0.527778	0.401297
						0.979592	0.976398		0.541667	0.452787
						1	1		0.555556	0.417427
						0	0.443126		0.569444	0.439412
						0.0263158	0.409251		0.583333	0.447965
						0.0526316	0.407134		0.597222	0.45692
						0.0789474	0.423751		0.611111	0.393261
						0.105263	0.426188		0.625	0.508008
						0.131579	0.425226		0.638889	0.419723
						0.157895	0.611984		0.652778	0.467826
						0.184211	0.646372		0.666667	0.441479
						0.210526	0.687817		0.680556	0.461569
						0.236842	0.61994		0.694444	0.475231
						0.263158	0.654391		0.708333	0.52695
						0.289474	0.636941		0.722222	0.516446
						0.315789	0.702765		0.736111	0.55215
						0.342105	0.605376		0.75	0.611676
						0.368421	0.585616		0.763889	0.611618
						0.394737	0.691025		0.777778	0.598645
						0.421053	0.726952		0.791667	0.6898
						0.447368	0.717906		0.805556	0.689914
						0.473684	0.80086		0.819444	0.698984
						0.5	0.775646		0.833333	0.685093
						0.526316	0.843973		0.847222	0.788416
						0.552632	0.838263		0.861111	0.752942
						0.578947	0.881953		0.875	0.841169
						0.605263	0.912363		0.888889	0.822513
						0.631579	0.7666		0.902778	0.815912
						0.657895	0.867325		0.916667	0.814764
						0.684211	0.901392		0.930556	0.835486
						0.710526	0.764034		0.944444	0.914643
						0.736842	0.898249		0.958333	0.927214
						0.763158	0.917752		0.972222	0.914528
						0.789474	0.861038		0.986111	0.933528
						0.815789	0.936229		1	1
						0.842105	0.95708		0	0.310309
						0.868421	0.965356		0.0147059	0.333128
						0.894737	0.975492		0.0294118	0.341248
						0.921053	0.991211		0.0441176	0.360263
						0.947368	0.99506		0.0588235	0.330866
						0.973684	0.848977		0.0735294	0.320074
						1	1		0.0882353	0.428924
						0	0.33168		0.102941	0.279679
						0.0454545	0.319855		0.117647	0.359544
						0.0909091	0.380952		0.132353	0.410114
						0.136364	0.384894		0.147059	0.404975
						0.181818	0.289275		0.161765	0.279577
						0.227273	0.347257		0.176471	0.474972
						0.272727	0.376057		0.191176	0.603454
						0.318182	0.741751		0.205882	0.537568
						0.363636	0.705957		0.220588	0.531607
						0.409091	0.797699		0.235294	0.517628
						0.454545	0.769343		0.25	0.577346
						0.5	0.922691		0.264706	0.599445
						0.545455	0.948248		0.279412	0.620105
						0.590909	0.929684		0.294118	0.693802
						0.636364	0.898913		0.308824	0.628636
						0.681818	0.906224		0.323529	0.507041
						0.727273	0.840295		0.338235	0.670881
						0.772727	0.886007		0.352941	0.555042
						0.818182	0.931718		0.367647	0.546305
						0.863636	1		0.382353	0.501285
						0.909091	0.961345		0.397059	0.400144
						0.954545	0.952381		0.411765	0.521842
						1	0.901202		0.426471	0.422346
						0	0.36786		0.441176	0.528934
						0.025641	0.3517		0.455882	0.561312
						0.0512821	0.47771		0.470588	0.506219
						0.0769231	0.50195		0.485294	0.440436
						0.102564	0.511493		0.5	0.434988
						0.128205	0.59968		0.514706	0.444547
						0.153846	0.551825		0.529412	0.429849
						0.179487	0.678392		0.544118	0.466543
						0.205128	0.543466		0.558824	0.387296
						0.230769	0.615074		0.573529	0.410834
						0.25641	0.607272		0.588235	0.557097
						0.282051	0.676024		0.602941	0.513208
						0.307692	0.696921		0.617647	0.593381
						0.333333	0.691418		0.632353	0.579196
						0.358974	0.762817		0.647059	0.605818
						0.384615	0.723809		0.661765	0.530168
						0.410256	0.708972		0.676471	0.541166
						0.435897	0.629005		0.691176	0.541577
						0.461538	0.719699		0.705882	0.549697
						0.487179	0.751323		0.720588	0.646418
						0.512821	0.82105		0.735294	0.759585
						0.538462	0.780858		0.75	0.648576
						0.564103	0.751045		0.764706	0.856614
						0.589744	0.818334		0.779412	0.887244
						0.615385	0.807119		0.794118	0.856923
						0.641026	0.812692		0.808824	0.824854
						0.666667	0.833658		0.823529	0.824237
						0.692308	0.92282		0.838235	0.866687
						0.717949	0.922332		0.852941	0.884469
						0.74359	0.974018		0.867647	0.912324
						0.769231	0.932154		0.882353	0.906465
						0.794872	1		0.897059	0.902251
						0.820513	0.992268		0.911765	0.975537
						0.846154	0.987671		0.926471	1
						0.871795	0.936055		0.941176	0.868846
						0.897436	0.964475		0.955882	0.933703
						0.923077	0.896002		0.970588	0.882105
						0.948718	0.970256		0.985294	0.834515
						0.974359	0.994427		1	0.867201
						1	0.95333		0	0.232514
						0	0.434314		0.0212766	0.248623
						0.0357143	0.407747		0.0425532	0.268678
						0.0714286	0.405035		0.0638298	0.33895
						0.107143	0.467905		0.0851064	0.308786
						0.142857	0.408095		0.106383	0.298841
						0.178571	0.468739		0.12766	0.372072
						0.214286	0.579665		0.148936	0.302868
						0.25	0.734335		0.170213	0.284705
						0.285714	0.721956		0.191489	0.266787
						0.321429	0.673621		0.212766	0.315197
						0.357143	0.758398		0.234043	0.267363
						0.392857	0.783086		0.255319	0.303115
						0.428571	0.760345		0.276596	0.288896
						0.464286	0.789693		0.297872	0.242788
						0.5	0.808679		0.319149	0.277636
						0.535714	0.803672		0.340426	0.239336
						0.571429	0.809583		0.361702	0.478425
						0.607143	0.819876		0.382979	0.496343
						0.642857	0.862438		0.404255	0.476535
						0.678571	0.91738		0.425532	0.467083
						0.714286	0.866333		0.446809	0.532259
						0.75	0.913415		0.468085	0.595381
						0.785714	1		0.489362	0.479165
						0.821429	0.845747		0.510638	0.563163
						0.857143	0.871618		0.531915	0.598011
						0.892857	0.902914		0.553191	0.629983
						0.928571	0.940677		0.574468	0.658256
						0.964286	0.888031		0.595745	0.655051
						1	0.947632		0.617021	0.688748
						0	0.387526		0.638298	0.729021
						0.0185185	0.386957		0.659574	0.838826
						0.037037	0.403687		0.680851	0.874497
						0.0555556	0.431173		0.702128	0.890524
						0.0740741	0.512605		0.723404	0.886085
						0.0925926	0.546805		0.744681	0.972138
						0.111111	0.602629		0.765957	0.869319
						0.12963	0.530871		0.787234	0.909263
						0.148148	0.534058		0.808511	1
						0.166667	0.573152		0.829787	0.993425
						0.185185	0.623343		0.851064	0.958083
						0.203704	0.598077		0.87234	0.951919
						0.222222	0.645081		0.893617	0.929892
						0.240741	0.641382		0.914894	0.885921
						0.259259	0.625334		0.93617	0.885839
						0.277778	0.701417		0.957447	0.788444
						0.296296	0.628692		0.978723	0.72935
						0.314815	0.628066		1	0.646667
						0.333333	0.673306		0	0.31642
						0.351852	0.666932		0.0166667	0.337325
						0.37037	0.630399		0.0333333	0.300422
						0.388889	0.68463		0.05	0.308568
						0.407407	0.626871		0.0666667	0.321229
						0.425926	0.585899		0.0833333	0.307194
						0.444444	0.557218		0.1	0.316518
						0.462963	0.561543		0.116667	0.309157
						0.481481	0.511466		0.133333	0.367357
						0.5	0.559722		0.15	0.366474
						0.518519	0.567746		0.166667	0.36932
						0.537037	0.731634		0.183333	0.369124
						0.555556	0.781597		0.2	0.487388
						0.574074	0.830251		0.216667	0.409265
						0.592593	0.786946		0.233333	0.493375
						0.611111	0.818358		0.25	0.438708
						0.62963	0.78797		0.266667	0.576406
						0.648148	0.849428		0.283333	0.53067
						0.666667	0.902407		0.3	0.551575
						0.685185	0.809594		0.316667	0.54549
						0.703704	0.812781		0.333333	0.563647
						0.722222	0.870938		0.35	0.595741
						0.740741	0.85307		0.366667	0.562567
						0.759259	0.944745		0.383333	0.565414
						0.777778	0.846924		0.4	0.674845
						0.796296	0.901895		0.416667	0.537933
						0.814815	0.859842		0.433333	0.624988
						0.833333	0.855858		0.45	0.619884
						0.851852	0.91504		0.466667	0.609383
						0.87037	0.894782		0.483333	0.67357
						0.888889	0.939111		0.5	0.633821
						0.907407	1		0.516667	0.631171
						0.925926	0.996984		0.533333	0.617234
						0.944444	0.906106		0.55	0.692119
						0.962963	0.905423		0.566667	0.68466
						0.981481	0.910146		0.583333	0.586907
						1	0.88397		0.6	0.590146
						0	0.548115		0.616667	0.635097
						0.0153846	0.440093		0.633333	0.699284
						0.0307692	0.572519		0.65	0.686917
						0.0461538	0.665658		0.666667	0.694474
						0.0615385	0.607517		0.683333	0.655216
						0.0769231	0.626813		0.7	0.599176
						0.0923077	0.607264		0.716667	0.592796
						0.107692	0.611363		0.733333	0.537933
						0.123077	0.512612		0.75	0.629601
						0.138462	0.612372		0.766667	0.815095
						0.153846	0.67808		0.783333	0.76455
						0.169231	0.550763		0.8	0.9259
						0.184615	0.620759		0.816667	0.885367
						0.2	0.647938		0.833333	0.883207
						0.215385	0.570753		0.85	0.960055
						0.230769	0.561294		0.866667	0.88782
						0.246154	0.535566		0.883333	0.924723
						0.261538	0.573338		0.9	1
						0.276923	0.578698		0.916667	0.928943
						0.292308	0.58532		0.933333	0.944057
						0.307692	0.510594		0.95	0.988026
						0.323077	0.46229		0.966667	0.973795
						0.338462	0.517404		0.983333	0.987339
						0.353846	0.56615		1	0.986456
						0.369231	0.578572		0	0.176385
						0.384615	0.627885		0.015873	0.176214
						0.4	0.530521		0.031746	0.173393
						0.415385	0.55524		0.047619	0.20631
						0.430769	0.442616		0.0634921	0.279412
						0.446154	0.53752		0.0793651	0.19263
						0.461538	0.521566		0.0952381	0.221187
						0.476923	0.615714		0.111111	0.252821
						0.492308	0.559024		0.126984	0.291724
						0.507692	0.467335		0.142857	0.261457
						0.523077	0.480704		0.15873	0.268211
						0.538462	0.507946		0.174603	0.304976
						0.553846	0.583617		0.190476	0.289757
						0.569231	0.518855		0.206349	0.341313
						0.584615	0.479506		0.222222	0.334217
						0.6	0.521566		0.238095	0.286166
						0.615385	0.514693		0.253968	0.224436
						0.630769	0.704502		0.269841	0.32028
						0.646154	0.733384		0.285714	0.22093
						0.661538	0.653487		0.301587	0.214689
						0.676923	0.631353		0.31746	0.22777
						0.692308	0.702548		0.333333	0.287107
						0.707692	0.685711		0.349206	0.201607
						0.723077	0.675369		0.365079	0.32199
						0.738462	0.672783		0.380952	0.357387
						0.753846	0.701034		0.396825	0.321392
						0.769231	0.734582		0.412698	0.420058
						0.784615	0.737293		0.428571	0.418947
						0.8	0.780931		0.444444	0.426898
						0.815385	0.69662		0.460317	0.468964
						0.830769	0.776958		0.47619	0.47435
						0.846154	0.858494		0.492063	0.364655
						0.861538	0.867196		0.507937	0.544032
						0.876923	0.777841		0.52381	0.573016
						0.892308	0.641758		0.539683	0.556943
						0.907692	0.868647		0.555556	0.591484
						0.923077	0.909446		0.571429	0.550616
						0.938462	0.91323		0.587302	0.632011
						0.953846	0.944634		0.603175	0.545828
						0.969231	1		0.619048	0.549162
						0.984615	0.970299		0.634921	0.553523
						1	0.972758		0.650794	0.637825
						0	0.300582		0.666667	0.59841
						0.015873	0.260791		0.68254	0.683225
						0.031746	0.351762		0.698413	0.645178
						0.047619	0.311238		0.714286	0.546084
						0.0634921	0.378843		0.730159	0.689295
						0.0793651	0.409004		0.746032	0.701607
						0.0952381	0.412964		0.761905	0.77052
						0.111111	0.446449		0.777778	0.857558
						0.126984	0.45559		0.793651	0.903899
						0.142857	0.449528		0.809524	0.856361
						0.15873	0.500464		0.825397	0.881669
						0.174603	0.47353		0.84127	0.855421
						0.190476	0.46346		0.857143	0.929891
						0.206349	0.462189		0.873016	0.966228
						0.222222	0.488684		0.888889	0.91604
						0.238095	0.440778		0.904762	0.932456
						0.253968	0.565577		0.920635	1
						0.269841	0.537664		0.936508	0.847897
						0.285714	0.573545		0.952381	0.90672
						0.301587	0.619495		0.968254	0.94776
						0.31746	0.580633		0.984127	0.933225
						0.333333	0.630151		1	0.972042
						0.349206	0.662365		0	0.307151
						0.365079	0.669844		0.0163934	0.316947
						0.380952	0.646331		0.0327869	0.305459
						0.396825	0.763797		0.0491803	0.290765
						0.412698	0.6871		0.0655738	0.336717
						0.428571	0.692868		0.0819672	0.310802
						0.444444	0.685242		0.0983607	0.313029
						0.460317	0.648336		0.114754	0.32229
						0.47619	0.614948		0.131148	0.361208
						0.492063	0.665298		0.147541	0.40529
						0.507937	0.706751		0.163934	0.460326
						0.52381	0.608594		0.180328	0.394336
						0.539683	0.607714		0.196721	0.502627
						0.555556	0.620277		0.213115	0.58527
						0.571429	0.671457		0.229508	0.563808
						0.587302	0.67615		0.245902	0.513403
						0.603175	0.753336		0.262295	0.65598
						0.619048	0.74791		0.278689	0.560958
						0.634921	0.71511		0.295082	0.533885
						0.650794	0.741653		0.311475	0.701576
						0.666667	0.71814		0.327869	0.696055
						0.68254	0.647113		0.344262	0.810045
						0.698413	0.680207		0.360656	0.695253
						0.714286	0.732317		0.377049	0.707187
						0.730159	0.617735		0.393443	0.702111
						0.746032	0.760375		0.409836	0.696767
						0.761905	0.811018		0.42623	0.625434
						0.777778	0.758273		0.442623	0.695164
						0.793651	0.810041		0.459016	0.567637
						0.809524	0.795522		0.47541	0.714311
						0.825397	0.837415		0.491803	0.529967
						0.84127	0.812631		0.508197	0.52872
						0.857143	0.815027		0.52459	0.568973
						0.873016	0.790438		0.540984	0.507703
						0.888889	0.81576		0.557377	0.528364
						0.904762	0.881116		0.57377	0.552498
						0.920635	0.903554		0.590164	0.596491
						0.936508	0.954881		0.606557	0.605753
						0.952381	0.979762		0.622951	0.641731
						0.968254	0.961822		0.639344	0.639861
						0.984127	0.934546		0.655738	0.788494
						1	1		0.672131	0.583311
						0	0.347066		0.688525	0.653932
						0.0277778	0.379211		0.704918	0.8869
						0.0555556	0.338644		0.721311	0.924125
						0.0833333	0.388897		0.737705	0.965625
						0.111111	0.342294		0.754098	0.972927
						0.138889	0.377035		0.770492	0.91896
						0.166667	0.443782		0.786885	0.815389
						0.194444	0.576853		0.803279	0.757236
						0.222222	0.548147		0.819672	0.673168
						0.25	0.658338		0.836066	0.752516
						0.277778	0.562465		0.852459	0.761154
						0.305556	0.650126		0.868852	0.754831
						0.333333	0.596154		0.885246	0.787871
						0.361111	0.681569		0.901639	0.814231
						0.388889	0.672586		0.918033	0.767566
						0.416667	0.779969		0.934426	0.895716
						0.444444	0.743543		0.95082	0.885475
						0.472222	0.738349		0.967213	0.944786
						0.5	0.732243		0.983607	0.922611
						0.527778	0.726769		1	1
						0.555556	0.676165		0	0.239314
						0.583333	0.754211		0.0113636	0.222159
						0.611111	0.705432		0.0227273	0.210321
						0.638889	0.675814		0.0340909	0.222017
						0.666667	0.767195		0.0454545	0.22939
						0.694444	0.884475		0.0568182	0.230028
						0.722222	0.883633		0.0681818	0.224002
						0.75	0.941536		0.0795455	0.272064
						0.777778	0.84482		0.0909091	0.253208
						0.805556	0.92055		0.102273	0.267385
						0.833333	0.930025		0.113636	0.272985
						0.861111	0.980278		0.125	0.272205
						0.888889	0.980138		0.136364	0.317431
						0.916667	1		0.147727	0.324732
						0.944444	0.980418		0.159091	0.325299
						0.972222	0.974312		0.170455	0.303608
						1	0.960415		0.181818	0.336996
						0	0.501893		0.193182	0.330049
						0.0196078	0.554436		0.204545	0.334586
						0.0392157	0.456654		0.215909	0.27738
						0.0588235	0.52617		0.227273	0.401928
						0.0784314	0.5495		0.238636	0.37811
						0.0980392	0.66723		0.25	0.341958
						0.117647	0.533608		0.261364	0.337421
						0.137255	0.720855		0.272727	0.365351
						0.156863	0.742088		0.284091	0.370738
						0.176471	0.761293		0.295455	0.348905
						0.196078	0.718758		0.306818	0.358758
						0.215686	0.692656		0.318182	0.378606
						0.235294	0.711996		0.329545	0.392855
						0.254902	0.72951		0.340909	0.337067
						0.27451	0.823979		0.352273	0.406394
						0.294118	0.813971		0.363636	0.36932
						0.313725	0.77502		0.375	0.418374
						0.333333	0.776711		0.386364	0.37811
						0.352941	0.827833		0.397727	0.297512
						0.372549	0.815594		0.409091	0.383427
						0.392157	0.793278		0.420455	0.36294
						0.411765	0.758859		0.431818	0.390374
						0.431373	0.762645		0.443182	0.420359
						0.45098	0.769746		0.454545	0.302049
						0.470588	0.775088		0.465909	0.307932
						0.490196	0.717812		0.477273	0.290778
						0.509804	0.767988		0.488636	0.283547
						0.529412	0.813227		0.5	0.267172
						0.54902	0.742223		0.511364	0.341674
						0.568627	0.863808		0.522727	0.350181
						0.588235	0.887071		0.534091	0.445878
						0.607843	0.893427		0.545455	0.471255
						0.627451	0.851975		0.556818	0.493797
						0.647059	0.808493		0.568182	0.28376
						0.666667	0.761293		0.579545	0.500106
						0.686275	0.764471		0.590909	0.478628
						0.705882	0.808358		0.602273	0.534061
						0.72549	0.848796		0.613636	0.516481
						0.745098	0.956925		0.625	0.551783
						0.764706	0.883013		0.636364	0.50677
						0.784314	1		0.647727	0.476855
						0.803922	0.989451		0.659091	0.420713
						0.823529	0.889167		0.670455	0.505494
						0.843137	0.805721		0.681818	0.471185
						0.862745	0.827022		0.693182	0.524917
						0.882353	0.893968		0.704545	0.50521
						0.901961	0.908845		0.715909	0.382718
						0.921569	0.810793		0.727273	0.393209
						0.941176	0.954828		0.738636	0.42525
						0.960784	0.970787		0.75	0.422769
						0.980392	0.966865		0.761364	0.485078
						1	0.933595		0.772727	0.485362
						0	0.304717		0.784091	0.475579
						0.027027	0.327535		0.795455	0.445453
						0.0540541	0.289328		0.806818	0.569505
						0.0810811	0.339858		0.818182	0.416531
						0.108108	0.360613		0.829545	0.462182
						0.135135	0.486969		0.840909	0.501241
						0.162162	0.583726		0.852273	0.515631
						0.189189	0.579245		0.863636	0.614376
						0.216216	0.630719		0.875	0.677607
						0.243243	0.667453		0.886364	0.621394
						0.27027	0.753538		0.897727	0.60431
						0.297297	0.631073		0.909091	0.652442
						0.324324	0.733785		0.920455	0.549373
						0.351351	0.70395		0.931818	0.730985
						0.378378	0.624175		0.943182	0.714752
						0.405405	0.641745		0.954545	0.788545
						0.432432	0.577535		0.965909	0.72503
						0.459459	0.907547		0.977273	0.803147
						0.486486	0.823585		0.988636	0.891331
						0.513514	0.773585		1	1
						0.540541	0.90454		0	0.233431
						0.567568	0.875531		0.0178571	0.312297
						0.594595	0.866981		0.0357143	0.26359
						0.621622	0.87441		0.0535714	0.25115
						0.648649	0.825649		0.0714286	0.257332
						0.675676	0.746285		0.0892857	0.247229
						0.702703	0.76079		0.107143	0.224685
						0.72973	0.871344		0.125	0.190228
						0.756757	0.866981		0.142857	0.139335
						0.783784	0.898172		0.160714	0.218804
						0.810811	0.852417		0.178571	0.217598
						0.837838	0.994929		0.196429	0.194451
						0.864865	1		0.214286	0.224007
						0.891892	0.791922		0.232143	0.240896
						0.918919	0.891627		0.25	0.233356
						0.945946	0.874292		0.267857	0.234864
						0.972973	0.961439		0.285714	0.241197
						1	0.969104		0.303571	0.237277
						0	0.285944		0.321429	0.236221
						0.0217391	0.275776		0.339286	0.215034
						0.0434783	0.226734		0.357143	0.213753
						0.0652174	0.292251		0.375	0.337254
						0.0869565	0.329129		0.392857	0.37156
						0.108696	0.28736		0.410714	0.452613
						0.130435	0.200283		0.428571	0.352183
						0.152174	0.398764		0.446429	0.327905
						0.173913	0.548526		0.464286	0.344568
						0.195652	0.661025		0.482143	0.283797
						0.217391	0.612949		0.5	0.322778
						0.23913	0.642103		0.517857	0.261329
						0.26087	0.635153		0.535714	0.27015
						0.282609	0.675891		0.553571	0.246324
						0.304348	0.68902		0.571429	0.257408
						0.326087	0.780152		0.589286	0.302119
						0.347826	0.793024		0.607143	0.414687
						0.369565	0.692045		0.625	0.285079
						0.391304	0.699125		0.642857	0.401417
						0.413043	0.743017		0.660714	0.306115
						0.434783	0.751062		0.678571	0.329563
						0.456522	0.67557		0.696429	0.376385
						0.478261	0.739928		0.714286	0.502677
						0.5	0.747007		0.732143	0.348941
						0.521739	0.727442		0.75	0.519038
						0.543478	0.685481		0.767857	0.600543
						0.565217	0.805895		0.785714	0.653321
						0.586957	0.748166		0.803571	0.630777
						0.608696	0.838782		0.821429	0.681369
						0.630435	0.88261		0.839286	0.763704
						0.652174	0.954241		0.857143	0.836161
						0.673913	0.808856		0.875	0.779688
						0.695652	0.881066		0.892857	0.92415
						0.717391	0.82546		0.910714	0.868205
						0.73913	0.751512		0.928571	0.895499
						0.76087	0.780152		0.946429	0.943829
						0.782609	0.819024		0.964286	0.992008
						0.804348	0.86961		0.982143	0.896102
						0.826087	0.866585		1	1
						0.847826	0.885571		0	0.269555
						0.869565	0.879972		0.0163934	0.302186
						0.891304	0.918394		0.0327869	0.30203
						0.913043	0.987965		0.0491803	0.349336
						0.934783	0.967821		0.0655738	0.326151
						0.956522	0.988737		0.0819672	0.282436
						0.978261	1		0.0983607	0.269555
						1	0.887115		0.114754	0.290398
						0	0.374484		0.131148	0.27783
						0.0232558	0.469038		0.147541	0.281967
						0.0465116	0.415449		0.163934	0.333255
						0.0697674	0.430851		0.180328	0.380874
						0.0930233	0.63806		0.196721	0.400546
						0.116279	0.609956		0.213115	0.388212
						0.139535	0.610352		0.229508	0.42139
						0.162791	0.653541		0.245902	0.439969
						0.186047	0.722134		0.262295	0.493443
						0.209302	0.628374		0.278689	0.342623
						0.232558	0.675214		0.295082	0.459953
						0.255814	0.59892		0.311475	0.335831
						0.27907	0.752858		0.327869	0.395785
						0.302326	0.813671		0.344262	0.422717
						0.325581	0.704748		0.360656	0.445277
						0.348837	0.716974		0.377049	0.483763
						0.372093	0.733566		0.393443	0.510773
						0.395349	0.760956		0.409836	0.49274
						0.418605	0.714671		0.42623	0.51694
						0.44186	0.717371		0.442623	0.535909
						0.465116	0.673468		0.459016	0.456596
						0.488372	0.72269		0.47541	0.493989
						0.511628	0.737853		0.491803	0.514988
						0.534884	0.703477		0.508197	0.533099
						0.55814	0.790727		0.52459	0.565496
						0.581395	0.785805		0.540984	0.535597
						0.604651	0.756669		0.557377	0.512412
						0.627907	0.793506		0.57377	0.553864
						0.651163	0.84114		0.590164	0.604372
						0.674419	0.837091		0.606557	0.612646
						0.697674	0.770641		0.622951	0.596487
						0.72093	0.813989		0.639344	0.586963
						0.744186	0.872023		0.655738	0.730211
						0.767442	0.859003		0.672131	0.77619
						0.790698	0.871626		0.688525	0.786417
						0.813953	0.888377		0.704918	0.795472
						0.837209	0.932359		0.721311	0.785168
						0.860465	0.895205		0.737705	0.922014
						0.883721	0.897666		0.754098	0.925683
						0.906977	0.892347		0.770492	0.861124
						0.930233	0.921721		0.786885	0.928103
						0.953488	0.984598		0.803279	0.790398
						0.976744	1		0.819672	0.892584
						1	0.918546		0.836066	0.924044
						0	0.218389		0.852459	0.912412
						0.0131579	0.195593		0.868852	0.858626
						0.0263158	0.116587		0.885246	0.996097
						0.0394737	0.210897		0.901639	1
						0.0526316	0.210737		0.918033	0.979625
						0.0657895	0.224479		0.934426	0.99274
						0.0789474	0.194111		0.95082	0.933568
						0.0921053	0.183934		0.967213	0.986807
						0.105263	0.270192		0.983607	0.957845
						0.118421	0.389824		1	0.92701
						0.131579	0.376002		0	0.175798
						0.144737	0.387821		0.0181818	0.192796
						0.157895	0.405088		0.0363636	0.176778
						0.171053	0.394191		0.0545455	0.207701
						0.184211	0.418109		0.0727273	0.194691
						0.197368	0.369551		0.0909091	0.223326
						0.210526	0.468029		0.109091	0.226072
						0.223684	0.442788		0.127273	0.2787
						0.236842	0.520112		0.145455	0.225026
						0.25	0.496955		0.163636	0.193319
						0.263158	0.581851		0.181818	0.197176
						0.276316	0.514744		0.2	0.21267
						0.289474	0.479046		0.218182	0.314788
						0.302632	0.533293		0.236364	0.258041
						0.315789	0.519952		0.254545	0.295371
						0.328947	0.53758		0.272727	0.301517
						0.342105	0.517869		0.290909	0.245816
						0.355263	0.510777		0.309091	0.268632
						0.368421	0.522236		0.327273	0.296679
						0.381579	0.496554		0.345455	0.318319
						0.394737	0.471635		0.363636	0.265167
						0.407895	0.522356		0.381818	0.299032
						0.421053	0.515865		0.4	0.332767
						0.434211	0.505449		0.418182	0.405596
						0.447368	0.508373		0.436364	0.437696
						0.460526	0.539223		0.454545	0.503923
						0.473684	0.552003		0.472727	0.484767
						0.486842	0.48109		0.490909	0.51216
						0.5	0.530929		0.509091	0.431028
						0.513158	0.587019		0.527273	0.52262
						0.526316	0.581851		0.545455	0.491959
						0.539474	0.467348		0.563636	0.538964
						0.552632	0.463261		0.581818	0.438677
						0.565789	0.464543		0.6	0.593881
						0.578947	0.471314		0.618182	0.591985
						0.592105	0.515745		0.636364	0.659715
						0.605263	0.529327		0.654545	0.607218
						0.618421	0.488301		0.672727	0.556943
						0.631579	0.447075		0.690909	0.605583
						0.644737	0.497356		0.709091	0.654746
						0.657895	0.522556		0.727273	0.757649
						0.671053	0.588221		0.745455	0.673575
						0.684211	0.594231		0.763636	0.75
						0.697368	0.605929		0.781818	0.850615
						0.710526	0.661939		0.8	0.744704
						0.723684	0.71851		0.818182	0.733133
						0.736842	0.738021		0.836364	0.855518
						0.75	0.753285		0.854545	0.809689
						0.763158	0.774319		0.872727	0.795371
						0.776316	0.827284		0.890909	1
						0.789474	0.757933		0.909091	0.919456
						0.802632	0.736659		0.927273	0.985748
						0.815789	0.873758		0.945455	0.922463
						0.828947	0.938702		0.963636	0.89056
						0.842105	0.889223		0.981818	0.910434
						0.855263	0.828325		1	0.813611
						0.868421	0.854567		0	0.353124
						0.881579	0.989383		0.0208333	0.436792
						0.894737	0.970393		0.0416667	0.40601
						0.907895	0.892588		0.0625	0.383906
						0.921053	0.916787		0.0833333	0.406102
						0.934211	0.909776		0.104167	0.39779
						0.947368	0.966627		0.125	0.454147
						0.960526	0.905489		0.145833	0.626872
						0.973684	0.998397		0.166667	0.488674
						0.986842	1		0.1875	0.613993
						1	0.928005		0.208333	0.531056
						0	0.251836		0.229167	0.512514
						0.0144928	0.310924		0.25	0.536993
						0.0289855	0.324772		0.270833	0.53818
						0.0434783	0.314152		0.291667	0.506851
						0.057971	0.28669		0.3125	0.542291
						0.0724638	0.317474		0.333333	0.528955
						0.0869565	0.402246		0.354167	0.626781
						0.101449	0.379088		0.375	0.593624
						0.115942	0.568047		0.395833	0.642126
						0.130435	0.575298		0.416667	0.678845
						0.144928	0.618152		0.4375	0.655736
						0.15942	0.697825		0.458333	0.630709
						0.173913	0.647251		0.479167	0.694008
						0.188406	0.658854		0.5	0.628517
						0.202899	0.677333		0.520833	0.718487
						0.217391	0.668444		0.541667	0.648246
						0.231884	0.611135		0.5625	0.595269
						0.246377	0.670222		0.583333	0.700402
						0.26087	0.616327		0.604167	0.722141
						0.275362	0.570386		0.625	0.705882
						0.289855	0.578807		0.645833	0.722415
						0.304348	0.563836		0.666667	0.807271
						0.318841	0.663485		0.6875	0.781513
						0.333333	0.590971		0.708333	0.768908
						0.347826	0.529871		0.729167	0.834034
						0.362319	0.575298		0.75	0.747991
						0.376812	0.557427		0.770833	0.903727
						0.391304	0.606503		0.791667	0.918433
						0.405797	0.514526		0.8125	0.869383
						0.42029	0.583205		0.833333	0.891761
						0.434783	0.539743		0.854167	0.837322
						0.449275	0.541193		0.875	0.86783
						0.463768	0.566596		0.895833	0.915418
						0.478261	0.577357		0.916667	0.876233
						0.492754	0.591719		0.9375	0.97616
						0.507246	0.693333		0.958333	0.898246
						0.521739	0.735018		0.979167	0.947844
						0.536232	0.725474		1	1
						0.550725	0.761216		0	0.371426
						0.565217	0.807579		0.0178571	0.358417
						0.57971	0.782316		0.0357143	0.347745
						0.594203	0.706292		0.0535714	0.330607
						0.608696	0.693895		0.0714286	0.330373
						0.623188	0.797661		0.0892857	0.337073
						0.637681	0.713965		0.107143	0.401418
						0.652174	0.826713		0.125	0.352964
						0.666667	0.873778		0.142857	0.459843
						0.681159	0.89338		0.160714	0.542261
						0.695652	0.939228		0.178571	0.428761
						0.710145	0.877988		0.196429	0.394407
						0.724638	0.866058		0.214286	0.439589
						0.73913	0.935673		0.232143	0.479318
						0.753623	0.801965		0.25	0.481966
						0.768116	0.929263		0.267857	0.510633
						0.782609	0.892678		0.285714	0.499416
						0.797101	0.782737		0.303571	0.434447
						0.811594	0.738339		0.321429	0.529329
						0.826087	0.580257		0.339286	0.486251
						0.84058	0.618339		0.357143	0.529563
						0.855072	0.64248		0.375	0.549194
						0.869565	0.705123		0.392857	0.498481
						0.884058	0.634854		0.410714	0.432811
						0.898551	0.776421		0.428571	0.41505
						0.913043	0.781287		0.446429	0.529251
						0.927536	0.875556		0.464286	0.481031
						0.942029	0.945076		0.482143	0.515385
						0.956522	0.878269		0.5	0.573343
						0.971014	0.913123		0.517857	0.615954
						0.985507	0.900678		0.535714	0.582379
						1	1		0.553571	0.656773
						0	0.358174		0.571429	0.658253
						0.025641	0.348493		0.589286	0.666199
						0.0512821	0.403896		0.607143	0.715276
						0.0769231	0.383866		0.625	0.627795
						0.102564	0.455525		0.642857	0.712238
						0.128205	0.567549		0.660714	0.729064
						0.153846	0.689376		0.678571	0.746358
						0.179487	0.509224		0.696429	0.846148
						0.205128	0.707641		0.714286	0.773467
						0.230769	0.834703		0.732143	0.775415
						0.25641	0.745814		0.75	0.74815
						0.282051	0.749467		0.767857	0.691205
						0.307692	0.70551		0.785714	0.741217
						0.333333	0.692603		0.803571	0.781257
						0.358974	0.649315		0.821429	0.805406
						0.384615	0.620335		0.839286	0.780946
						0.410256	0.729559		0.857143	0.852614
						0.435897	0.771689		0.875	0.840305
						0.461538	0.83586		0.892857	0.855262
						0.487179	0.778874		0.910714	0.88167
						0.512821	0.799878		0.928571	0.890473
						0.538462	0.838965		0.946429	0.915401
						0.564103	0.771872		0.964286	0.942666
						0.589744	0.767306		0.982143	0.918595
						0.615385	0.797078		1	1
						0.641026	0.806332		0	0.273175
						0.666667	0.765175		0.0113636	0.29227
						0.692308	0.781309		0.0227273	0.316415
						0.717949	0.777169		0.0340909	0.304158
						0.74359	0.787702		0.0454545	0.301201
						0.769231	0.763896		0.0568182	0.323745
						0.794872	0.826119		0.0681818	0.395504
						0.820513	0.894064		0.0795455	0.387435
						0.846154	0.870441		0.0909091	0.430243
						0.871795	0.903014		0.102273	0.528857
						0.897436	0.970533		0.113636	0.384971
						0.923077	1		0.125	0.380905
						0.948718	0.955068		0.136364	0.471019
						0.974359	0.930533		0.147727	0.412196
						1	0.920061		0.159091	0.487219
						0	0.47985		0.170455	0.504096
						0.0232558	0.446353		0.181818	0.375855
						0.0465116	0.470101		0.193182	0.373391
						0.0697674	0.50683		0.204545	0.420203
						0.0930233	0.470045		0.215909	0.424084
						0.116279	0.54985		0.227273	0.49652
						0.139535	0.546959		0.238636	0.403511
						0.162791	0.558522		0.25	0.387558
						0.186047	0.748172		0.261364	0.408993
						0.209302	0.721249		0.272727	0.492947
						0.232558	0.748059		0.284091	0.497998
						0.255814	0.786884		0.295455	0.394826
						0.27907	0.760642		0.306818	0.339698
						0.302326	0.713711		0.318182	0.438928
						0.325581	0.730261		0.329545	0.403881
						0.348837	0.756391		0.340909	0.509147
						0.372093	0.663606		0.352273	0.425808
						0.395349	0.748455		0.363636	0.468001
						0.418605	0.773961		0.375	0.39846
						0.44186	0.715468		0.386364	0.562304
						0.465116	0.726861		0.397727	0.556514
						0.488372	0.731792		0.409091	0.567786
						0.511628	0.768917		0.420455	0.504404
						0.534884	0.720569		0.431818	0.482168
						0.55814	0.784504		0.443182	0.439483
						0.581395	0.715468		0.454545	0.464244
						0.604651	0.75333		0.465909	0.52393
						0.627907	0.776965		0.477273	0.468001
						0.651163	0.827467		0.488636	0.682415
						0.674419	0.784164		0.5	0.543394
						0.697674	0.856827		0.511364	0.566862
						0.72093	0.893159		0.522727	0.613982
						0.744186	0.885564		0.534091	0.720542
						0.767442	0.937936		0.545455	0.592793
						0.790698	0.933231		0.556818	0.653957
						0.813953	0.891798		0.568182	0.806529
						0.837209	0.908406		0.579545	0.719495
						0.860465	0.959304		0.590909	0.796427
						0.883721	0.982996		0.602273	0.779427
						0.906977	0.927167		0.613636	0.682846
						0.930233	0.98583		0.625	0.668432
						0.953488	0.979765		0.636364	0.83708
						0.976744	1		0.647727	0.649461
						1	0.971887		0.659091	0.618171
									0.670455	0.651617
									0.681818	0.749923
									0.693182	0.732122
									0.704545	0.791561
									0.715909	0.903603
									0.727273	0.790206
									0.738636	0.887773
									0.75	0.930028
									0.761364	0.802587
									0.772727	0.865106
									0.784091	0.786141
									0.795455	0.806468
									0.806818	0.954974
									0.818182	0.85137
									0.829545	0.791623
									0.840909	0.863998
									0.852273	0.850015
									0.863636	0.806098
									0.875	0.750046
									0.886364	0.799076
									0.897727	0.94826
									0.909091	0.939144
									0.920455	0.963351
									0.931818	0.862704
									0.943182	0.873545
									0.954545	0.879581
									0.965909	1
									0.977273	0.893132
									0.988636	0.845519
									1	0.928673
									0	0.236755
									0.0163934	0.362157
									0.0327869	0.347217
									0.0491803	0.432501
									0.0655738	0.458471
									0.0819672	0.427306
									0.0983607	0.402424
									0.114754	0.366411
									0.131148	0.41489
									0.147541	0.371407
									0.163934	0.447044
									0.180328	0.444868
									0.196721	0.499975
									0.213115	0.515459
									0.229508	0.523374
									0.245902	0.584566
									0.262295	0.646846
									0.278689	0.557804
									0.295082	0.596785
									0.311475	0.589463
									0.327869	0.615484
									0.344262	0.623695
									0.360656	0.710265
									0.377049	0.598862
									0.393443	0.585753
									0.409836	0.612021
									0.42623	0.507346
									0.442623	0.539698
									0.459016	0.552609
									0.47541	0.579223
									0.491803	0.596982
									0.508197	0.61949
									0.52459	0.7256
									0.540984	0.646747
									0.557377	0.673757
									0.57377	0.746278
									0.590164	0.751472
									0.606557	0.800297
									0.622951	0.767598
									0.639344	0.767549
									0.655738	0.770467
									0.672131	0.839129
									0.688525	0.877319
									0.704918	0.881771
									0.721311	0.844917
									0.737705	0.861934
									0.754098	0.870096
									0.770492	0.935147
									0.786885	0.837843
									0.803279	0.838882
									0.819672	0.857136
									0.836066	0.784071
									0.852459	0.800297
									0.868852	0.74232
									0.885246	0.845956
									0.901639	1
									0.918033	0.919119
									0.934426	0.7442
									0.95082	0.819293
									0.967213	0.745585
									0.983607	0.688449
									1	0.586
									0	0.301984
									0.0123457	0.29066
									0.0246914	0.291631
									0.037037	0.314927
									0.0493827	0.341189
									0.0617284	0.438471
									0.0740741	0.473253
									0.0864198	0.432539
									0.0987654	0.434804
									0.111111	0.468669
									0.123457	0.410807
									0.135802	0.482959
									0.148148	0.469855
									0.160494	0.457075
									0.17284	0.435019
									0.185185	0.461443
									0.197531	0.422778
									0.209877	0.456212
									0.222222	0.488298
									0.234568	0.449903
									0.246914	0.502265
									0.259259	0.39986
									0.271605	0.350733
									0.283951	0.453192
									0.296296	0.406708
									0.308642	0.435882
									0.320988	0.408811
									0.333333	0.483067
									0.345679	0.463546
									0.358025	0.415768
									0.37037	0.41744
									0.382716	0.377481
									0.395062	0.404659
									0.407407	0.403527
									0.419753	0.463277
									0.432099	0.461173
									0.444444	0.387673
									0.45679	0.440682
									0.469136	0.467483
									0.481481	0.478591
									0.493827	0.498328
									0.506173	0.516663
									0.518519	0.503505
									0.530864	0.568162
									0.54321	0.400723
									0.555556	0.412694
									0.567901	0.456859
									0.580247	0.397271
									0.592593	0.459771
									0.604938	0.475086
									0.617284	0.430759
									0.62963	0.486411
									0.641975	0.595988
									0.654321	0.586281
									0.666667	0.506094
									0.679012	0.457291
									0.691358	0.52211
									0.703704	0.588061
									0.716049	0.592698
									0.728395	0.636756
									0.740741	0.591997
									0.753086	0.583477
									0.765432	0.680867
									0.777778	0.73242
									0.790123	0.723846
									0.802469	0.618044
									0.814815	0.634383
									0.82716	0.563201
									0.839506	0.545082
									0.851852	0.591027
									0.864198	0.599709
									0.876543	0.629692
									0.888889	0.611626
									0.901235	0.728538
									0.91358	0.912155
									0.925926	0.7864
									0.938272	0.747843
									0.950617	0.94354
									0.962963	0.883682
									0.975309	0.955511
									0.987654	1
									1	0.872519
									0	0.494997
									0.0151515	0.449974
									0.030303	0.437209
									0.0454545	0.438761
									0.0606061	0.410298
									0.0757576	0.442988
									0.0909091	0.544851
									0.106061	0.575901
									0.121212	0.513024
									0.136364	0.540021
									0.151515	0.607814
									0.166667	0.573918
									0.181818	0.574866
									0.19697	0.634639
									0.212121	0.542436
									0.227273	0.594963
									0.242424	0.536053
									0.257576	0.550543
									0.272727	0.588839
									0.287879	0.594273
									0.30303	0.596688
									0.318182	0.521477
									0.333333	0.628601
									0.348485	0.580904
									0.363636	0.595998
									0.378788	0.574608
									0.393939	0.632137
									0.409091	0.637744
									0.424242	0.617043
									0.439394	0.662153
									0.454545	0.616612
									0.469697	0.693203
									0.484848	0.681646
									0.5	0.655943
									0.515152	0.698551
									0.530303	0.682681
									0.545455	0.622563
									0.560606	0.69812
									0.575758	0.738227
									0.590909	0.700621
									0.606061	0.614283
									0.621212	0.688805
									0.636364	0.755994
									0.651515	0.78463
									0.666667	0.785234
									0.681818	0.732793
									0.69697	0.829912
									0.712121	0.765741
									0.727273	0.743919
									0.742424	0.770571
									0.757576	0.842591
									0.772727	0.944282
									0.787879	0.863119
									0.80303	0.819131
									0.818182	0.911765
									0.833333	0.816371
									0.848485	0.893134
									0.863636	0.885113
									0.878788	0.854666
									0.893939	0.901673
									0.909091	0.940314
									0.924242	1
									0.939394	0.969726
									0.954545	0.854752
									0.969697	0.969467
									0.984848	0.930136
									1	0.930481
									0	0.336364
									0.015625	0.355423
									0.03125	0.488034
									0.046875	0.51444
									0.0625	0.484906
									0.078125	0.603259
									0.09375	0.54601
									0.109375	0.621445
									0.125	0.621299
									0.140625	0.609006
									0.15625	0.561795
									0.171875	0.612206
									0.1875	0.583546
									0.203125	0.593075
									0.21875	0.664581
									0.234375	0.667418
									0.25	0.640285
									0.265625	0.640285
									0.28125	0.675566
									0.296875	0.645232
									0.3125	0.725322
									0.328125	0.824471
									0.34375	0.712883
									0.359375	0.721757
									0.375	0.76955
									0.390625	0.611915
									0.40625	0.732232
									0.421875	0.684513
									0.4375	0.68655
									0.453125	0.681821
									0.46875	0.727068
									0.484375	0.822143
									0.5	0.91409
									0.515625	0.868044
									0.53125	0.887539
									0.546875	0.829781
									0.5625	0.882811
									0.578125	0.860479
									0.59375	0.772314
									0.609375	0.849422
									0.625	0.818579
									0.640625	0.76213
									0.65625	0.78679
									0.671875	0.856405
									0.6875	0.76213
									0.703125	0.831236
									0.71875	0.815596
									0.734375	0.759584
									0.75	0.807158
									0.765625	0.858442
									0.78125	0.781043
									0.796875	0.760602
									0.8125	0.741835
									0.828125	0.749691
									0.84375	0.824034
									0.859375	0.88623
									0.875	0.965447
									0.890625	1
									0.90625	0.920201
									0.921875	0.834146
									0.9375	0.812104
									0.953125	0.780461
									0.96875	0.931767
									0.984375	0.946534
									1	0.923038
									0	0.242132
									0.0185185	0.268327
									0.037037	0.334942
									0.0555556	0.312416
									0.0740741	0.43361
									0.0925926	0.5326
									0.111111	0.483877
									0.12963	0.428075
									0.148148	0.407801
									0.166667	0.48304
									0.185185	0.518118
									0.203704	0.478278
									0.222222	0.504344
									0.240741	0.466435
									0.259259	0.525455
									0.277778	0.631975
									0.296296	0.608097
									0.314815	0.640535
									0.333333	0.593487
									0.351852	0.721053
									0.37037	0.74403
									0.388889	0.767201
									0.407407	0.783806
									0.425926	0.703031
									0.444444	0.706571
									0.462963	0.735985
									0.481481	0.799575
									0.5	0.789728
									0.518519	0.641887
									0.537037	0.756839
									0.555556	0.85512
									0.574074	0.761151
									0.592593	0.70773
									0.611111	0.722083
									0.62963	0.698204
									0.648148	0.673296
									0.666667	0.752591
									0.685185	0.724142
									0.703704	0.675163
									0.722222	0.748214
									0.740741	0.711527
									0.759259	0.827509
									0.777778	0.777177
									0.796296	0.863487
									0.814815	0.853833
									0.833333	0.775117
									0.851852	0.921993
									0.87037	0.89702
									0.888889	0.824162
									0.907407	0.880543
									0.925926	0.855635
									0.944444	0.985712
									0.962963	0.950505
									0.981481	1
									1	0.987449
									0	0.207774
									0.012987	0.201451
									0.025974	0.253799
									0.038961	0.338937
									0.0519481	0.329968
									0.0649351	0.290756
									0.0779221	0.456916
									0.0909091	0.420939
									0.103896	0.347025
									0.116883	0.412705
									0.12987	0.406431
									0.142857	0.472895
									0.155844	0.440349
									0.168831	0.422655
									0.181818	0.437065
									0.194805	0.399373
									0.207792	0.330703
									0.220779	0.384423
									0.233766	0.486913
									0.246753	0.458779
									0.25974	0.397314
									0.272727	0.536124
									0.285714	0.343594
									0.298701	0.458779
									0.311688	0.50049
									0.324675	0.485737
									0.337662	0.402902
									0.350649	0.378051
									0.363636	0.441231
									0.376623	0.441329
									0.38961	0.470101
									0.402597	0.470003
									0.415584	0.420106
									0.428571	0.359426
									0.441558	0.352465
									0.454545	0.340849
									0.467532	0.372954
									0.480519	0.403147
									0.493506	0.274385
									0.506494	0.387756
									0.519481	0.34977
									0.532468	0.365945
									0.545455	0.344868
									0.558442	0.393736
									0.571429	0.477649
									0.584416	0.450152
									0.597403	0.401431
									0.61039	0.390942
									0.623377	0.411969
									0.636364	0.404911
									0.649351	0.407215
									0.662338	0.362121
									0.675325	0.497745
									0.688312	0.481031
									0.701299	0.438045
									0.714286	0.308156
									0.727273	0.295412
									0.74026	0.392363
									0.753247	0.45471
									0.766234	0.586511
									0.779221	0.469219
									0.792208	0.417067
									0.805195	0.396579
									0.818182	0.373003
									0.831169	0.653661
									0.844156	0.594059
									0.857143	0.708117
									0.87013	0.750809
									0.883117	0.748211
									0.896104	0.736202
									0.909091	0.727037
									0.922078	0.833448
									0.935065	0.824037
									0.948052	1
									0.961039	0.917704
									0.974026	0.888736
									0.987013	0.844182
									1	0.809381

## Sheet: Figure4
Gen	SD/Sz	SEM		Gen	Sz	SEM	Sz_Fit			Gen	S_0_Fit	S0			GEN	Tz	SEM		GEN	T-Tz		GEN	T
-3	1.48556	0.039834		-3	4.39628	0.137212	4.28945			-4	3.1156	3.13829			-3	21.9677	1.94078		-3	19.5484		-3	41.5161
-2	1.49255	0.0339143		-2	4.25631	0.13014	4.28949			-3	3.1224	3.0333			-2	21.2581	1.60642		-2	18.7097		-2	39.9677
-1	1.40623	0.0237395		-1	4.37352	0.144094	4.28996			-2	3.13606	3.18435			-1	21.8065	1.45352		-1	17.8065		-1	39.6129
0	1.4133	0.0308895		0	4.09245	0.127245	4.29605			-1	3.16243	3.1419			0	19.3333	2.14911		0	20.0606		0	39.3939
1	1.47105	0.0430391		1	4.42531	0.193802	4.36727			0	3.20951	3.20745			1	26.1515	3.02362		1	17.3333		1	43.4848
2	1.41793	0.036855		2	4.7099	0.257755	4.73373			1	3.28302	3.11196			2	27.9091	1.9754		2	19.3636		2	47.2727
3	1.42921	0.0415492		3	5.02111	0.284139	4.98399			2	3.3768	3.31401			3	24.5758	2.26846		3	19.0303		3	43.6061
4	1.41711	0.053533		4	5.09714	0.211255	5.01527			3	3.46982	3.39002			4	21.9091	1.64936		4	21.0909		4	43
5	1.58646	0.121699		5	4.83777	0.256354	5.01778			4	3.54171	3.46995			5	22.9091	1.89165		5	19.7576		5	42.6667
6	1.45048	0.0413745		6	5.03789	0.23892	5.01798			5	3.58728	3.59414			6	23.2121	1.87222		6	21.2424		6	44.4545
7	1.52353	0.0473632		7	4.78804	0.248595	5.01799			6	3.61264	3.4973			7	23.1515	1.98961		7	19.6667		7	42.8182
8	1.40907	0.0392637		8	5.09365	0.307829	5.01799			7	3.62574	3.57387			8	23.2424	2.51963		8	19.2727		8	42.5152
9	1.39966	0.0502007		9	5.18351	0.307096	5.01799			8	3.63225	3.69868			9	22.1515	2.33149		9	21.9697		9	44.1212
10	1.47158	0.0380557		10	5.05973	0.426268	5.01799			9	3.63542	3.62977
										10	3.63695	3.61782
										11	3.63769	3.64997

## Sheet: Figure5
Ratio	R/R0	Sz				Gen	ratioED		Gen	Tz	SEM	Simulation		g	S0	SEM	Simulation		g	NormS0	Normalized
0.233333	1	4				-4	1		-2	21.9677	1.94078	22		-3	3.0333	0.0811487	2.86907		-2	-0.174048	0
0.25	1.07143	4.5				-3	1		-1	21.2581	1.60642	22		-2	3.18435	0.0892469	2.86907		-1	0.11435	0
0.291667	1.25	5				-2	1		0	21.8065	1.45352	22		-1	3.1419	0.0714641	2.86907		0	0.0332922	0
0.3	1.28571	5				-1	1		1	19.3333	2.14911	23.7693		0	3.20745	0.070418	2.86907		1	0.158448	0
0.333333	1.42857	5.5				0	1.03751		2	26.1515	3.02362	26.462		1	3.11196	0.1061	2.86907		2	-0.0238622	0
						1	1.13711		3	27.9091	1.9754	27.5407		2	3.31401	0.114261	2.95409		3	0.361908	0.107217
						2	1.27145		4	24.5758	2.26846	24.3442		3	3.39002	0.128154	3.17983		4	0.50704	0.391921
						3	1.33209		5	21.9091	1.64936	22.5446		4	3.46995	0.139434	3.4843		5	0.659649	0.775921
						4	1.34652		6	22.9091	1.89165	22.1062		5	3.59414	0.154902	3.62175		6	0.89676	0.949263
						5	1.34935		7	23.2121	1.87222	22.02		6	3.4973	0.136003	3.65445		7	0.711877	0.990504
						6	1.34988		8	23.1515	1.98961	22.0037		7	3.57387	0.15757	3.66086		8	0.85806	0.998589
						7	1.34998		9	23.2424	2.51963	22.0007		8	3.69868	0.167582	3.66206		9	1.09636	1.00011
						8	1.35		10	22.1515	2.33149	22.0001		9	3.62977	0.154055	3.66229		10	0.96479	1.00039
						9	1.35							10	3.61782	0.188843	3.66233		11	0.941986	1.00045
														11	3.64997	0.169951	3.66234			1.00337	1.00046

## Sheet: Figure6
df	dL		Binned data	df	Stdev df	Stdev dL	dL
-0.183457	0.444148			-0.159646	0.0336738	0.192168	0.308265
-0.135835	0.172382			-0.105269	0.00942328	0.481372	0.198117
-0.117738	0.799247			-0.0672677	0.00807571	0.447824	0.0329246
-0.11344	0.636718			-0.0354984	0.0118593	0.495969	-0.0482413
-0.109364	0.475761			0.000130844	0.00951226	0.344694	0.0100933
-0.106203	0.177809			0.0285026	0.00782426	0.459771	-0.072416
-0.100216	0.0659361			0.0695298	0.0130811	0.629614	-0.204736
-0.100202	-0.562003			0.11838	0.0185078	0.152605	-0.363316
-0.0897218	-0.206647
-0.0804096	-0.360467
-0.0762334	0.0235861
-0.0748922	0.779046
-0.0674644	0.348014
-0.0662393	-0.716648
-0.0606443	-0.089779
-0.060115	0.274669
-0.059776	0.299842
-0.059635	-0.261941
-0.0579285	-0.533174
-0.0513649	-0.855203
-0.0509132	0.345405
-0.0500992	-0.0537265
-0.0466819	0.791015
-0.0460954	-0.406478
-0.043892	0.0882906
-0.0438762	0.586196
-0.0438199	-0.721097
-0.0427921	-0.619913
-0.0420663	-0.428219
-0.0397966	-0.0239393
-0.0393894	-0.563724
-0.0378374	0.650822
-0.0366995	0.30472
-0.0346903	0.640777
-0.0336039	-0.494251
-0.0303523	-0.245158
-0.0292765	0.262972
-0.0273195	-0.349702
-0.0256006	0.228515
-0.0250337	0.019032
-0.0243427	0.960028
-0.0211487	0.241899
-0.0193658	-0.0456886
-0.0186727	-0.434313
-0.0166199	-0.0908505
-0.0146745	-0.604991
-0.0140701	0.2332
-0.0137287	-0.19732
-0.0104736	0.10388
-0.0102092	0.260873
-0.00886204	0.266691
-0.0068798	-0.849166
-0.00652465	0.276982
-0.00298291	0.0154355
-0.00279418	0.513128
-0.00184209	-0.269594
-0.000302985	-0.166065
9.11712e-05	0.0928459
0.00493941	-0.0145392
0.00577115	0.124306
0.00636627	-0.067207
0.0105928	-0.354408
0.0119786	0.0467698
0.0129645	0.209963
0.0142211	0.559731
0.0143621	-0.58364
0.0153271	0.0313261
0.0188975	-1.03833
0.019801	0.0679257
0.0205812	-0.298021
0.0209495	-0.132574
0.0215168	0.248644
0.0226383	0.524272
0.0253142	-1.24154
0.0255474	0.635154
0.025603	-0.181554
0.0265735	0.0187927
0.0298555	-0.347436
0.0308953	-0.133242
0.0314484	-0.345114
0.0317412	-0.11681
0.0331797	0.514519
0.0331803	-0.247256
0.0334008	0.0153687
0.0358819	-0.0128403
0.038429	0.0429542
0.0390504	-0.22834
0.0472455	0.630953
0.0490432	0.535229
0.0496075	0.650126
0.0518526	0.715696
0.0559314	-0.271392
0.0566647	-0.604999
0.057617	-0.631748
0.0648286	0.0945854
0.0673184	-0.736853
0.0675654	-0.35151
0.0728313	0.498666
0.0738741	-0.0639201
0.0760032	-0.419577
0.0768039	0.170686
0.0775658	0.620531
0.0778444	-1.1604
0.0825725	-1.51941
0.086555	-0.430925
0.0866555	-0.374982
0.0899319	-0.609795
0.0927642	-0.218921
0.10384	-0.499656
0.115968	-0.462869
0.1233	-0.211694
0.12991	-0.538801
0.144498	-0.247957
