# Supplementary material for: Bacterial cell-size changes resulting from altering the relative expression of Min proteins
Source: Nat Commun. 2023 Sep 15;14:5710. doi: 10.1038/s41467-023-41487-0 (PMC10504268; doi:10.1038/s41467-023-41487-0)
Supplement: Supplementary file 9 — Source Data [file 41467_2023_41487_MOESM9_ESM.zip › Supp-Figures-data.xlsx]

## Sheet: Histograms FigS2
0	Histogram X	Histogram Normalied	0	0% Prob	1e-06	Histogram X	Histogram Normalized	1e-06	0.0001% Prob	5e-06	Histogram X	Histogram Normalized	5e-06	0.0005% Prob	1e-05	Histogram X	Histogram Normalized	1e-05	0.001% Prob	4e-05	Histogram X	Histogram Normalized	4e-05	0.004% Prob	6.5e-05	Histogram X	Histogram Normalized	6.5e-05	0.0065% Prob	7.5e-05	Histogram X	BC	7.5e-05	0.0075% Prob	0.000125	Histogram X	Histogram Normalized	0.000125	0.0125% Prob	0.00025	Histogram X	Histogram Normalized	0.00025	0.025% Prob	0.0005	Histogram X	Histogram Normalized	0.0005	0.05% Prob
4.4081	0	-3.6139	0	0	3.7	0	-4.0268	0	0	3.6155	0	-3.9566	0	0	5.6272	0	-3.9683	0	0	4.4014	0	-3.2766	0	0	5.2075	0	-3.0185	0	0	3.6469	0	-3.1513	0	0	4.9505	0	-2.8899	0	0	3.6658	0	-3.0503	0	0	3.3755	0	-2.8383	0	0
4.3926	1	-2.481	71	0.083236	3.79	1	-2.8315	18	0.03321	4.2677	1	-2.8197	20	0.027933	2.0485	1	-2.8504	15	0.016611	4.8011	1	-2.4766	3	0.0045942	8.3597	1	-2.3881	0	0	3.9486	1	-2.4829	0	0	7.4724	1	-2.3083	1	0.0010299	3.615	1	-2.4835	3	0.0037175	5.1811	1	-2.3726	0	0
1.5511	2	-1.3481	292	0.34232	2.36	2	-1.6363	172	0.31734	4.4818	2	-1.6827	204	0.28492	3.0295	2	-1.7326	232	0.25692	3.1023	2	-1.6766	131	0.20061	6.0161	2	-1.7576	38	0.077551	3.7932	2	-1.8144	40	0.094787	3.8921	2	-1.7267	73	0.07518	3.9715	2	-1.9166	28	0.034696	3.0552	2	-1.9069	39	0.042254
2.3668	3	-0.21525	361	0.42321	3.57	3	-0.44104	234	0.43173	2.7884	3	-0.54574	307	0.42877	4.0982	3	-0.6148	419	0.46401	3.3004	3	-0.87656	193	0.29556	5.2245	3	-1.1271	141	0.28776	2.7981	3	-1.146	126	0.29858	5.718	3	-1.1451	250	0.25747	5.2339	3	-1.3498	140	0.17348	7.7316	3	-1.4412	105	0.11376
3.6152	4	0.91763	106	0.12427	3.77	4	0.7542	97	0.17897	3.1003	4	0.59122	145	0.20251	3.7219	4	0.50302	176	0.19491	5.3007	4	-0.07656	189	0.28943	4.5048	4	-0.49663	122	0.24898	5.228	4	-0.47754	95	0.22512	3.7331	4	-0.56351	240	0.24717	5.7329	4	-0.78289	218	0.27014	4.6334	4	-0.97546	180	0.19502
3.049	5	2.0505	16	0.018757	2.89	5	1.9494	17	0.031365	4.1836	5	1.7282	32	0.044693	2.5843	5	1.6208	46	0.050941	5.3463	5	0.72344	94	0.14395	3.513	5	0.13385	99	0.20204	3.2062	5	0.19091	77	0.18246	4.1365	5	0.018088	167	0.17199	6.0712	5	-0.21603	182	0.22553	8.9069	5	-0.50976	171	0.18527
3.9137	6	3.1834	5	0.0058617	3.36	6	3.1447	4	0.0073801	3.0262	6	2.8651	8	0.011173	3.0562	6	2.7387	11	0.012182	3.195	6	1.5234	26	0.039816	3.9962	6	0.76433	47	0.095918	7.3623	6	0.85936	47	0.11137	2.5968	6	0.59969	129	0.13285	5.0888	6	0.35083	123	0.15242	5.7266	6	-0.044055	144	0.15601
4.7137	7	4.3163	1	0.0011723	3.67	7	4.3399	0	0	3.6574	7	4.0021	0	0	3.5431	7	3.8565	4	0.0044297	4.1991	7	2.3234	11	0.016845	4.1965	7	1.3948	23	0.046939	3.6346	7	1.5278	29	0.06872	3.0209	7	1.1813	57	0.058702	7.9799	7	0.91769	52	0.064436	2.2587	7	0.42165	107	0.11593
4.2678	8	5.4491	0	0	3.35	8	5.5352	0	0	3.166	8	5.1391	0	0	2.9161	8	4.9743	0	0	2.9268	8	3.1234	5	0.007657	8.5785	8	2.0253	12	0.02449	5.599	8	2.1963	5	0.011848	5.2729	8	1.7629	24	0.024717	3.1874	8	1.4846	24	0.02974	3.0208	8	0.88735	94	0.10184
3.5775	9	6.582	1	0.0011723	3.3	9	6.7304	0	0	2.9243	9	6.276	0	0	3.5864	9	6.0921	0	0	3.6305	9	3.9234	0	0	4.5142	9	2.6558	2	0.0040816	3.5507	9	2.8647	2	0.0047393	8.5149	9	2.3445	18	0.018538	4.9162	9	2.0514	17	0.021066	7.6142	9	1.353	37	0.040087
3.2819	10	7.7149	0	0	3.39	10	7.9257	0	0	2.6754	10	7.413	0	0	4.6948	10	7.2099	0	0	4.4717	10	4.7234	1	0.0015314	6.6952	10	3.2862	3	0.0061224	7.0031	10	3.5332	0	0	3.2578	10	2.9261	7	0.0072091	6.4833	10	2.6183	9	0.011152	4.4267	10	1.8187	21	0.022752
3.348	11	8.8478	0	0	3.66	11	9.1209	0	0	3.3314	11	8.5499	0	0	3.7658	11	8.3277	0	0	3.9347	11	5.5234	0	0	6.1	11	3.9167	1	0.0020408	3.3303	11	4.2016	0	0	3.1476	11	3.5077	3	0.0030896	5.332	11	3.1851	7	0.0086741	3.5154	11	2.2845	14	0.015168
4.232	12	9.9806	0	0	4.57	12	10.316	0	0	3.087	12	9.6869	0	0	4.0971	12	9.4456	0	0	5.0422	12	6.3234	0	0	8.5915	12	4.5472	1	0.0020408	4.2809	12	4.8701	0	0	4.7312	12	4.0893	0	0	5.2444	12	3.752	2	0.0024783	3.7618	12	2.7502	4	0.0043337
1.7906	13	11.114	0	0	2.33	13	11.511	0	0	2.7791	13	10.824	0	0	2.8121	13	10.563	0	0	5.2692	13	7.1234	0	0	3.9077	13	5.1777	1	0.0020408	4.1407	13	5.5385	1	0.0023697	4.8708	13	4.6709	1	0.0010299	4.4287	13	4.3189	1	0.0012392	4.7442	13	3.2159	4	0.0043337
1.6837	14	12.246	0	0	3.3	14	12.707	0	0	2.8319	14	11.961	0	0	3.8667	14	11.681	0	0	4.2356	14	7.9234	0	0	2.4354	14	5.8081	0	0	3.8485	14	6.207	0	0	3.8074	14	5.2525	1	0.0010299	4.895	14	4.8857	0	0	4.7467	14	3.6816	3	0.0032503
3.4687	15	13.379	0	0	2.77	15	13.902	0	0	2.7587	15	13.098	0	0	4.6672	15	12.799	0	0	5.3596	15	8.7234	0	0	5.1715	15	6.4386	0	0	4.3561	15	6.8754	0	0	3.4849	15	5.8341	0	0	4.6567	15	5.4526	1	0.0012392	4.8658	15	4.1473	0	0
3.5252	16	14.512	0	0	2.55	16	15.097	0	0	4.5149	16	14.235	0	0	6.486	16	13.917	0	0	5.2313	16	9.5234	0	0	4.2456	16	7.0691	0	0	3.4813	16	7.5439	0	0	6.0594	16	6.4157	0	0	3.8516	16	6.0194	0	0	3.2164	16	4.613	0	0
3.8291	17	15.645	0	0	2.23	17	16.292	0	0	5.3645	17	15.372	0	0	4.6154	17	15.035	0	0	5.2984	17	10.323	0	0	5.4752	17	7.6996	0	0	5.3489	17	8.2123	0	0	5.6401	17	6.9973	0	0	4.7681	17	6.5863	0	0	3.4516	17	5.0787	0	0
4.4856	18	16.778	0	0	2.9	18	17.488	0	0	3.6006	18	16.509	0	0	5.3814	18	16.152	0	0	5.3631	18	11.123	0	0	3.4353	18	8.3301	0	0	2.6654	18	8.8807	0	0	4.0245	18	7.5789	0	0	4.9625	18	7.1532	0	0	5.2777	18	5.5444	0	0
3.3022	19	17.911	0	0	3.25	19	18.683	0	0	3.2502	19	17.646	0	0	5.0503	19	17.27	0	0	5.6812	19	11.923	0	0	5.3056	19	8.9605	0	0	2.818	19	9.5492	0	0	4.4763	19	8.1605	0	0	4.1506	19	7.72	0	0	3.4515	19	6.0101	0	0
2.0108	20	19.044	0	0	4.06	20	19.878	0	0	2.7358	20	18.783	0	0	2.8898	20	18.388	0	0	5.2293	20	12.723	0	0	5.4474	20	9.591	0	0	4.4277	20	10.218	0	0	3.1945	20	8.7421	0	0	7.691	20	8.2869	0	0	4.3659	20	6.4758	0	0
1.9325	21	20.177	0	0	4.03	21	21.073	0	0	3.5406	21	19.92	0	0	3.8074	21	19.506	0	0	4.2858	21	13.523	0	0	5.3322	21	10.221	0	0	4.6056	21	10.886	0	0	7.4762	21	9.3237	0	0	9.2799	21	8.8538	0	0	4.5335	21	6.9415	0	0
1.6355					5.14					4.4528					2.9202					3.79					4.3127					7.0718					5.5372					2.8931					4.5283
2.1648					3.08					4.0556					2.3693					4.22					3.6401					2.9718					9.9815					4.2957					4.7551
3.9121					3.21					3.5837					3.5694					4.0995					5.3311					6.0234					3.4038					4.3939					2.9273
4.3961					4.28					3.478					4.7272					4.4375					4.6337					3.2189					5.3009					4.448					3.1507
2.0718					3.33					3.859					3.5869					5.9098					4.5309					5.1736					4.5446					3.0381					4.6216
1.9733					3.73					3.1537					2.993					5.5887					5.6889					3.2452					3.8491					7.1008					4.0122
2.9158					3.87					2.8891					4.3976					5.3982					4.9592					3.2896					3.1466					5.1347					11.41
3.2649					3.46					5.1961					3.3469					3.8929					7.8069					4.6948					3.1266					4.1705					7.3774
2.7752					3.39					3.5497					3.3509					4.273					7.3152					3.6705					7.345					6.4755					8.9341
3.912					2.56					3.4465					3.7					4.2984					3.5231					4.2955					4.6576					8.0932					5.4986
3.812					2.74					3.1596					2.7614					4.7385					5.4293					5.6056					4.0781					6.1678					9.6594
3.3489					4.03					4.1058					3.0519					4.5996					7.4354					4.1424					5.8604					4.6536					7.144
1.9977					3.58					3.7781					3.2319					4.5027					3.138					3.0293					4.1639					6.7049					2.8816
2.026					3.51					2.5622					3.3305					4.8382					5.5753					4.7251					3.7901					3.9817					2.9444
2.3639					2.99					2.6401					3.7324					7.3662					2.7843					2.8048					3.7205					3.2912					4.9568
2.0867					3.97					4.1954					5.0346					3.3181					4.4792					3.9608					3.9778					5.2326					8.8422
1.929					3.52					5.7179					3.9776					3.7791					4.4148					3.8429					7.8497					4.47					3.2946
2.3323					4.04					3.4417					3.4839					4.9966					2.9864					3.8414					3.6212					4.8147					3.1791
3.8375					3.65					3.8988					4.8362					4.6644					3.7651					4.1765					8.4204					4.4218					2.9241
3.767					4.01					3.2247					3.7177					4.9073					4.5555					3.6063					9.7961					6.9122					3.8378
3.8213					2.72					3.5548					2.8343					5.2287					3.7802					4.9649					5.8577					4.4599					2.7497
3.4817					4.17					4.384					3.3517					4.6393					4.3209					3.6691					6.4772					4.2441					3.1852
3.1851					4.27					4.6606					2.925					3.849					4.9409					3.8924					2.8856					4.7238					2.9814
2.826					3.95					3.3477					3.6572					3.1646					4.1525					7.9149					3.82					7.7154					8.245
3.5145					4.15					4.1167					4.2103					4.1498					6.5666					3.4835					4.219					3.8691					4.9443
3.6476					3.81					3.4066					3.6824					3.2081					4.011					2.8244					5.9847					5.3324					6.7328
4.4572					3.56					4.6382					3.8912					3.6333					3.8844					4.4083					4.2972					3.3368					10.84
3.3541					3.53					3.3433					3.1124					5.6306					4.2999					2.9631					6.2019					6.7119					3.5967
3.1177					3.92					2.8111					2.7469					5.1267					4.82					3.1697					10.848					4.4759					3.8214
3.4101					3.03					4.625					2.9491					4.2383					5.5022					3.9076					3.6208					4.6048					5.3604
3.7421					4.24					3.465					3.0179					4.0555					3.6312					3.7736					11.81					4.8172					13.669
2.8292					2.79					2.9403					3.7396					4.6235					4.5003					6.0008					4.351					3.5914					4.7291
2.8512					2.93					4.275					3.4725					4.1571					5.3495					3.4665					6.8988					3.8387					3.1874
3.1752					3.02					4.4523					2.867					3.8616					8.1096					4.3709					3.6181					4.8978					3.8624
3.3649					3.3					3.6076					3.1249					4.6019					5.9794					4.6509					5.1043					5.3255					5.9704
3.245					2.99					3.9999					3.4575					4.2009					4.847					6.3504					3.3756					4.3908					2.8945
3.738					3.47					4.9273					2.634					5.6546					3.8485					3.3648					4.2544					6.1384					5.1783
2.7894					4.22					3.5457					3.7354					6.4363					4.0783					3.5337					3.7872					3.2395					5.7789
3.5893					2.86					3.7168					3.555					4.2684					6.0219					7.2354					4.5267					4.0424					5.2944
3.6646					3.37					3.6455					2.6221					4.3157					3.6091					3.7768					4.3991					5.4573					4.3077
3.6531					2.62					5.523					5.1571					4.6285					13.447					4.6415					3.0422					6.0104					3.8349
4.7352					2.58					3.4094					3.6569					5.2345					5.0111					5.8255					2.9918					5.8137					5.9195
5.1966					3.88					3.5602					4.8673					2.9643					7.1696					3.8548					6.8583					4.3633					5.7073
3.366					3.46					3.6239					3.2784					4.7324					3.8736					3.2266					3.0101					3.0032					6.9108
3.1208					3.67					3.6783					2.9243					6.0654					3.3172					2.6081					6.0156					4.5515					6.5776
4.4036					4.93					3.0361					2.4859					4.2647					4.2032					3.1833					3.9241					4.7437					4.8683
2.4328					6.08					5.3596					3.3428					2.6295					6.9126					6.9568					3.0637					4.8148					5.4829
2.397					4.47					3.9204					2.9008					5.1577					8.8414					2.4831					4.4417					5.8647					5.478
3.0207					3.53					3.7332					2.8252					4.1299					8.8138					2.5362					4.5593					5.967					4.2282
3.7122					3.55					3.3588					3.0734					3.5092					11.386					3.2947					6.7657					6.9278					3.7406
5.1531					5.1					2.9472					2.9466					3.5683					4.3663					3.5686					2.9248					3.2816					3.8123
3.3135					4.79					4.9625					2.7849					3.9334					4.2732					3.6938					6.8888					3.3823					2.4082
3.1878					3.73					4.0518					2.7265					3.2762					7.1419					4.8978					6.9988					3.8794					7.3946
3.5028					3.04					4.5701					4.0334					3.4926					3.0379					6.3761					5.024					4.2382					6.5849
3.1545					3.03					3.2697					3.6568					3.3169					6.3427					3.4747					5.8919					5.2542					3.4936
3.4546					3					5.4359					2.7615					3.799					4.9513					5.5177					4.7135					5.2497					6.6487
3.6967					2.72					3.7691					2.553					3.1449					4.3769					4.7431					3.5668					4.9541					4.9028
1.8295					3.05					2.7744					3.214					4.5825					6.0965					5.8569					4.6829					5.8621					7.9032
1.6496					3.44					3.6806					4.6215					4.7942					6.023					3.7693					5.4915					3.5415					4.7785
3.5942					3.36					2.8504					3.8718					2.9942					8.0955					3.7719					10.268					6.2069					7.3111
4.0524					4.02					3.5459					2.4161					4.6433					5.5381					3.5121					5.0454					5.5648					6.5239
2.8253					5.46					4.5163					3.249					2.8094					6.226					7.0324					4.1442					6.603					3.2952
2.4698					2.99					3.9489					4.4212					3.3184					5.26					3.8446					6.6962					5.9814					8.2591
3.6806					2.54					3.3168					2.3631					2.3852					4.7394					7.6099					5.21					5.5194					6.29
3.5472					3.43					4.6042					2.4672					2.977					2.9648					6.6084					4.2138					6.1606					7.5643
2.1371					2.77					4.4941					2.7656					2.8385					2.0099					3.4939					4.3555					5.4999					5.6218
2.0401					4.94					4.3185					3.7567					3.4821					7.0194					4.5295					5.5713					5.3844					3.5754
1.8762					4.72					4.9984					5.4029					5.5513					5.3775					6.5128					4.4444					5.7271					4.5393
2.4017					2.17					3.4767					2.3996					3.6039					4.3674					5.2125					4.7249					5.1705					8.6138
4.5412					4.66					2.6011					4.2118					3.6035					5.2261					3.4248					3.9182					7.0542					7.5757
3.4576					5.29					3.8971					2.4677					3.2743					4.1328					5.2359					2.5053					4.137					7.5147
3.1645					4.59					4.2787					2.934					3.8386					3.904					6.5633					5.0499					5.0025					9.1646
4.0546					3.15					3.2688					2.4222					3.1553					5.2515					6.0431					7.6584					4.4556					3.0648
3.4261					3.82					3.8486					2.741					2.6632					3.2736					6.3337					9.2156					5.0589					3.0933
3.276					3.18					4.5877					2.7692					3.4171					5.3852					3.6482					4.3227					6.3156					3.4565
3.196					2.89					2.6601					3.235					4.3546					5.7286					4.8941					6.7313					6.4486					6.0735
4.8347					3.67					3.6156					7.3642					4.3568					4.0883					5.3203					10.03					4.3654					4.1229
3.2713					3.63					2.1611					4.0918					4.5962					5.1522					4.5032					4.9785					6.7825					6.9826
3.3871					3.11					4.8943					2.3191					4.4457					3.6016					5.2194					5.4756					5.3475					3.7854
1.658					4.61					3.649					2.6028					4.0632					5.8775					3.4471					4.5677					5.9233					4.938
1.7357					3.63					3.0932					3.6463					5.5423					6.9064					3.3554					3.5967					3.6674					7.4842
3.7305					2.77					4.1994					3.0027					5.0341					3.4618					8.0375					3.1049					4.8457					8.2673
3.0175					4.38					3.6479					2.1515					4.2551					5.5685					7.5886					4.4195					4.2217					3.7151
2.8191					2.54					4.3977					4.1444					4.4723					3.6558					13.617					4.4828					3.8132					4.5993
3.4705					3.03					2.2751					3.9772					6.2487					5.9719					5.2424					4.4998					3.4581					2.9892
5.274					3.35					3.493					3.3319					4.2476					4.1679					7.2015					9.5222					8.1433					3.7043
3.355					4.05					4.2315					3.4476					5.0046					5.9924					7.2416					4.5615					4.0793					4.2987
1.9629					3.46					3.271					2.7985					5.1402					2.4337					4.4062					7.5899					3.9965					9.5638
2.3669					3.18					4.2609					2.7288					4.9212					4.5924					4.1443					2.6021					7.9553					6.3415
3.2892					4.61					3.2945					2.7617					5.9553					5.2532					3.8659					7.5679					3.8259					3.2309
6.2769					3.64					4.0353					2.8071					3.2821					7.1415					4.5864					6.0349					3.8878					5.6495
3.9026					3.64					2.7371					3.4974					3.7091					5.8856					7.2764					5.1676					4.1451					7.8894
3.4854					3.85					3.3593					5.0792					3.046					4.2004					5.9728					4.8709					4.9103					8.4669
3.2025					4.92					4.9548					3.6213					2.9139					7.1509					5.8379					4.2607					3.9232					3.3026
2.2765					2.9					4.5593					3.0584					2.0435					4.035					4.7965					6.9928					5.5565					2.9766
3.6727					3.22					4.5289					3.184					2.5903					6.5946					3.3276					5.0925					5.425					5.6011
2.8127					3.23					3.8606					3.6019					3.7027					2.806					3.215					4.3361					6.1133					8.8629
3.6355					2.77					4.1289					3.1834					6.3892					4.3952					4.9841					7.395					3.379					11.284
3.0247					2.4					3.726					2.3536					5.3091					4.3006					5.8504					5.1572					5.6586					6.7762
2.3146					2.7					2.6452					3.1366					4.1048					7.4783					6.7328					5.0035					5.9845					3.997
2.4648					4.2					4.7215					3.1588					6.6497					7.3146					3.785					4.941					5.2499					4.8798
1.7195					2.97					4.1345					4.2992					2.2338					5.4871					3.3456					4.7065					4.8096					3.0433
1.8405					3.65					3.4568					2.9799					2.2115					5.5165					3.1058					4.1419					4.1636					6.0278
2.645					5.9					4.8085					4.3542					4.6356					2.8837					3.1958					3.8102					4.8735					6.0172
5.1869					3.04					4.224					2.4498					5.9095					4.1815					3.6308					6.5074					4.7143					3.9242
2.7167					2.87					2.9097					2.3624					5.169					3.4772					4.1863					7.8097					4.3702					3.617
2.6695					3.14					2.8376					2.7381					6.1296					4.145					4.3744					3.5832					3.5454					6.163
2.9103					4.67					3.019					2.7276					3.6201					4.6467					2.3253					3.1694					6.5987					5.1228
2.4876					3.47					3.2217					3.5167					3.252					6.2698					3.4268					3.165					4.1922					4.6725
2.863					3.68					4.8326					4.7197					2.4923					5.3593					2.7059					3.6444					5.4001					4.6709
2.7309					4.16					3.1684					3.5347					4.3522					4.1073					2.9564					5.2362					3.7129					7.5083
4.0934					2.37					2.8279					4.0536					3.8021					4.6458					2.52					10.17					4.2753					5.441
2.1942					2.8					4.1218					2.7622					3.9906					3.4377					4.9164					3.0356					5.1184					3.2247
2.4746					3.32					2.8978					2.3245					2.0587					4.6185					5.4001					4.236					6.0304					4.4273
2.8582					3.53					4.8493					2.5811					2.8333					7.3569					5.1566					4.3987					5.416					6.6382
3.6298					2.72					3.6005					2.7248					4.9623					4.5001					3.8532					3.7834					4.1373					4.3179
3.1846					3.67					4.1011					3.5324					4.4009					4.5859					4.8914					4.4115					3.505					5.4533
3.7596					4.1					3.9175					3.4528					3.6499					3.7575					6.7301					5.1202					3.7023					2.8591
2.4565					1.78					3.8712					3.8754					4.0405					2.8401					6.3157					6.2863					5.6177					2.9687
2.2133					1.9					3.6087					3.9132					3.9916					3.129					4.8204					3.0974					5.1234					9.9313
1.6579					3.56					2.8078					3.1901					4.7934					3.7925					7.2412					9.0659					5.7911					4.1434
3.2558					4.16					3.4724					3.135					3.8005					6.9756					2.5934					2.7596					4.1856					3.8392
2.9852					3.97					4.9366					3.2689					5.7802					3.2575					3.6556					3.7557					4.0334					6.1349
1.7793					4.49					2.4431					4.1453					4.7288					4.409					3.6173					5.2377					7.1864					7.3592
1.9535					2.98					5.6702					2.9638					4.674					3.7039					3.5933					2.8344					6.4979					5.9856
3.9991					2.17					4.2058					3.72					5.8161					2.4567					5.6849					3.783					4.9235					2.7442
1.9824					2.62					4.2241					3.1172					5.131					3.1146					4.5479					4.7375					6.2766					2.542
2.0534					2.86					3.6461					3.7342					4.9331					2.8106					6.9504					4.6642					5.84					2.7319
3.0468					3.72					3.3993					2.7319					3.5358					5.5612					5.2485					4.9101					3.5378					10.605
2.8467					3.54					3.355					2.8326					4.307					4.7668					8.4798					3.2975					5.1954					2.4302
2.7036					2.78					4.0043					3.5499					3.6246					6.1723					7.402					4.7242					6.5777					4.9416
4.1836					3.53					5.0089					2.9193					2.3766					4.8013					4.2884					6.9045					4.8239					5.2009
1.663					4.33					3.1813					2.3839					4.2178					4.5675					3.4261					4.0317					5.3388					4.6157
1.4802					4.14					4.6001					3.4887					5.3654					4.7253					6.0373					5.1204					7.1224					3.2003
2.1376					3.11					2.4677					3.3764					3.3285					2.4273					4.7832					3.549					4.1534					3.8711
2.3994					3.77					2.9265					3.034					2.6075					4.6952					6.6668					2.4803					4.8297					5.125
2.9076					4.2					3.9254					2.5022					2.4542					5.3945					4.6989					6.3828					5.0486					8.2539
4.291					5.16					3.7889					2.3241					3.58					4.2589					4.1376					4.8781					5.8587					5.604
1.995					4.02					3.4832					3.4003					3.9125					4.1022					5.7157					6.5106					4.4615					7.5793
1.9819					3.79					5.2168					5.0493					3.5492					7.8311					3.6714					4.7712					4.3393					4.4977
3.0479					4.16					6.075					3.7249					3.7803					4.3036					6.0979					3.4125					5.0766					5.8977
2.9224					3.65					2.8073					3.7815					3.9947					4.0386					7.2738					7.5456					4.9541					4.969
2.8333					3.24					3.3834					2.1597					5.7034					5.123					5.8919					6.3969					6.1547					6.287
3.842					3.97					3.2559					1.8503					6.239					3.1093					6.3611					4.3949					3.9924					2.3624
1.8609					4.56					2.7288					3.5952					4.2474					2.6606					4.8447					3.4792					6.5011					2.3206
1.5406					3.28					2.4401					3.9102					4.4691					3.4338					3.9062					3.2026					3.8273					6.0857
1.8802					3.54					2.6721					2.9903					3.1813					3.7465					3.8221					2.8803					5.9046					2.623
1.4873					2.28					4.6					2.6717					4.6692					4.1255					5.2191					3.6154					4.8832					5.1382
2.901					2.61					2.7497					2.4104					5.4017					6.628					3.5363					4.7384					6.6202					6.1177
3.5583					2.5					2.9404					3.2281					4.291					4.3313					5.161					5.5957					5.0511					3.9691
2.2701					2.72					2.5899					3.3433					5.2898					3.0494					4.8202					3.5455					6.0971					14.626
1.867					2.61					3.852					3.8632					3.1689					5.4804					4.4116					2.9597					5.8792					2.582
2.7349					3.26					3.5491					2.7841					2.7744					6.3573					5.0446					3.3578					3.94					9.1177
3.4122					4.37					4.6432					3.8935					2.62					6.6841					7.5415					2.8173					4.1956					3.5783
2.9378					3.41					2.7784					2.8709					7.7553					3.9007					3.6348					5.6651					7.4061					4.481
1.9299					3.33					4.3199					4.0204					2.4727					3.4203					6.3481					7.4762					6.8502					4.1005
2.3					4.35					2.3723					3.2453					2.4491					4.5729					3.7518					3.3541					4.8261					4.6337
3.0714					2.78					3.1574					5.5848					5.6291					7.1451					6.4519					2.3175					4.1673					3.1477
3.2818					3.52					3.2774					4.979					4.707					3.038					2.5413					4.8742					3.974					6.3929
2.8482					2.18					4.9075					3.098					3.7331					10.127					5.2451					4.7154					9.1351					3.2775
4.5373					3.27					4.4361					3.7202					2.3327					10.088					4.518					2.6045					5.9308					7.7001
2.2709					3.37					3.387					2.6004					2.398					4.2836					7.2012					4.7469					4.2875					3.2274
2.182					3.38					3.4141					2.4386					5.5416					6.7648					4.9286					6.4108					4.7381					2.9782
3.1139					1.7					2.7221					3.5183					4.3894					5.5277					7.426					2.7644					3.5985					4.1055
1.8989					2.06					3.4066					2.7007					3.1933					5.3862					7.2216					2.6839					3.5037					3.0257
3.2168					2.93					2.6849					3.4484					6.5002					4.1557					7.1229					2.9777					4.3893					5.2447
2.1233					3.45					3.0376					3.4829					3.6355					4.5672					5.9755					3.7543					5.28					2.6742
1.8043					4.58					4.0478					3.862					2.4057					6.38					3.4072					4.9408					7.0634					5.9157
2.6153					3.94					5.2428					3.447					2.9105					3.5253					5.4109					3.2465					9.7452					6.2966
3.8206					4.75					4.0227					2.6879					3.4596					7.0887					2.72					4.4376					6.9471					2.7166
2.6519					3.64					3.4232					2.5086					3.1934					3.1014					2.9515					3.3479					3.3053					6.2338
3.279					4.66					4.2867					2.6868					6.2532					3.3585					6.7023					4.5278					3.0583					6.2008
3.0485					5.31					3.5931					3.8662					2.4267					4.6678					4.9288					4.9746					3.9332					14.401
2.1234					3.16					3.6037					3.9351					3.2983					3.9778					3.366					3.4036					5.5196					6.788
2.893					3.06					4.0865					3.1895					3.2273					3.2547					4.2478					4.0392					5.8215					4.6445
2.5945					3.14					3.5064					3.3954					5.0307					2.8371					4.8443					3.1822					5.8676					5.8174
2.9697					4.56					2.6782					3.0527					4.8679					3.9764					4.2598					3.5502					3.5265					6.6838
2.842					4.34					2.7358					2.654					4.7556					4.3284					6.1886					7.2299					4.7804					4.1571
2.7098					3.21					4.4381					3.902					5.5109					2.9843					5.0421					4.0976					4.1348					3.4384
3.0095					4.18					5.2389					2.2906					3.8356					2.5088					3.1663					4.122					4.068					6.4035
2.4167					3.23					3.9648					3.4936					3.7918					5.6386					7.029					2.687					5.6784					6.7594
3.3291					3.25					3.9225					2.9905					2.4873					6.6272					4.8249					7.6836					4.8576					3.5337
3.0743					4.04					2.675					4.0808					2.6359					3.3146					3.7795					6.5493					5.7452					8.9806
4.9862					3.49					2.664					1.9947					2.643					3.9008					6.3727					4.417					3.8187					7.4642
4.509					2.86					4.8853					4.4161					3.7293					4.7398					3.5989					5.3699					4.3836					6.4071
3.4902					3.79					3.8691					2.7083					3.4507					5.4524					3.201					3.2345					3.652					4.325
3.7408					2.64					4.1902					3.7446					4.5178					5.0152					5.0779					2.7128					3.2165					5.3947
2.8959					2.39					3.3895					2.9255					2.2225					4.1729					4.6883					2.8722					6.8492					4.8422
2.9241					3.08					3.6428					5.8443					6.3917					4.1032					4.4708					6.8477					8.0724					5.747
3.6545					3.4					6.0306					3.4435					4.0223					5.1797					4.4539					3.4167					5.8298					8.0885
3.4255					2.84					3.4215					3.8179					6.4261					4.7156					5.0954					3.2413					3.927					9.5232
3.0785					3.58					2.7172					1.4859					4.1297					8.4947					3.238					6.1622					4.0042					10.408
3.2897					2.29					2.6031					2.3561					4.6449					3.7048					6.6356					3.9243					5.9129					7.9752
2.4873					2.57					3.3155					3.4644					2.98					7.4094					5.2795					13.115					5.3019					5.4125
3.7835					3.97					3.3274					3.6947					3.5165					4.6929					2.1983					4.8051					6.1452					6.3496
2.5821					3.74					3.8709					3.6001					3.3692					3.4638					2.7881					6.7994					5.266					7.2895
3.2002					3.15					3.1191					3.2909					6.461					3.5336					2.431					4.0209					7.091					5.7988
4.6939					2.08					3.3141					3.7981					4.3728					3.8475					3.2765					10.344					4.449					3.0878
3.3546					2.48					2.5394					2.9605					4.1736					5.6349					2.7922					4.6757					3.8751					6.9333
3.5268					4.23					4.1194					3.8814					2.7611					5.6667					3.8644					5.8915					7.8273					4.0184
2.887					3.72					3.4752					3.4856					2.6387					6.117					3.5508					7.266					6.9793					4.206
3.0547					3.11					3.9925					3.2607					3.4734					2.8931					2.8183					5.324					3.5136					3.7365
3.1543					2.15					2.5948					2.8554					5.5769					3.351					5.2477					5.9429					9.5998					8.093
3.0255					2.4					3.5809					4.0576					3.2977					4.6685					6.5454					7.0955					3.6174					5.1427
3.2088					3.67					4.532					2.9687					2.1231					6.0513					5.3555					2.9354					3.2107					5.6631
3.2405					4.03					3.9497					3.8629					3.6869					3.9411					6.5226					11.073					3.9645					8.6988
2.7947					3.48					3.602					3.3915					3.6367					3.5873					5.0882					3.9855					5.0958					5.3147
2.8445					3.88					3.2743					3.7849					2.55					4.8782					3.4564					4.7345					3.3043					8.3841
3.0626					3.53					2.8426					2.7896					2.0061					8.8833					4.9641					4.2568					3.4126					12.287
3.3247					2.68					2.6136					3.666					5.7026					2.9954					4.843					3.6467					6.7712					4.7284
3.1992					2.76					4.5137					3.6326					3.0143					4.395					3.9222					4.0179					4.5293					5.7859
2.7803					3.67					3.7417					2.9414					2.1654					4.0711					7.3652					9.0041					5.0273					4.5204
2.4939					4.3					3.5472					3.2676					4.2909					4.1412					8.7883					8.6857					6.4086					5.8857
2.8531					2.91					3.8551					3.7989					2.1687					2.7531					2.7777					6.7231					4.7806					5.3478
3.3392					3.94					3.1865					3.5949					2.3927					3.44					4.2224					3.8015					4.1307					7.7848
2.8948					2.78					4.0168					3.441					4.5544					6.6038					5.0516					3.2174					5.5354					5.6959
2.665					2.44					4.537					2.8442					3.3606					5.6574					3.6573					3.357					4.6414					8.2448
2.5805					3.83					2.6799					2.9492					4.7657					3.904					4.9089					3.222					3.5168					6.2164
2.542					3.8					3.0943					2.6403					2.7639					5.0445					4.622					3.1468					5.8459					3.4265
2.7802					3.93					3.7093					2.3345					4.4465					2.4946					4.0712					4.7706					10.047					3.3881
2.3331					5.16					4.3018					2.1625					3.2251					4.5367					5.3333					6.7841					5.3578					6.5921
2.7947					3.3					5.1001					1.6543					2.2582					5.1987					4.614					2.7964					5.9653					5.6216
2.0884					4.71					3.1086					4.6768					4.2302					2.9026					6.1981					5.42					5.3015					3.012
2.7303					2.59					3.9608					3.7921					3.3175					6.5409					4.2314					3.1838					3.8501					4.5557
2.6113					1.77					5.4143					2.4819					3.2438					3.5282					2.8281					5.1102					3.295					6.8927
2.6193					2.28					2.8539					3.4896					2.8973					8.6103					2.7416					2.841					6.0988					4.7812
2.2916					2.34					2.5463					2.7576					3.8509					3.8886					3.2321					4.2716					4.2091					4.7347
3.7858					2.24					2.2791					4.0584					3.0031					3.9658					5.409					6.6726					7.1528					4.5833
2.287					2.11					3.5968					3.7448					6.9504					5.346					6.6164					3.9736					3.9527					7.7951
2.2895					3.4					2.609					1.8354					2.9483					3.5932					5.3478					3.5169					4.8919					6.5252
3.5764					3.86					3.8831					3.5824					4.7211					6.0885					6.0966					5.5354					4.2138					4.0757
3.9937					3.4					4.9094					3.168					2.8483					4.4241					4.6754					7.8617					4.8517					4.7168
2.251					4.01					2.8399					3.5325					3.8066					5.4122					3.9388					3.6251					5.1276					2.9026
2.211					4.13					2.516					2.2075					8.3293					6.0297					3.4752					2.6855					2.8357					5.1906
3.371					3.28					4.4232					2.263					3.9799					3.711					6.3591					2.5294					4.3658					6.4
2.4761					3.23					5.027					3.267					2.9655					3.9446					5.3508					5.8704					3.9759					6.2061
2.1685					2.87					2.867					3.5737					2.3511					4.0053					3.198					3.3062					3.2133					6.0797
2.1596					3.78					3.5405					2.9679					2.0043					3.6331					4.5047					3.2928					3.7274					7.5818
2.3328					5.05					3.6874					3.3829					3.3352					3.5745					5.3699					8.7184					5.1131					3.3899
3.5509					3.77					3.5315					3.7272					3.7263					2.2391					3.9169					3.9275					3.6307					4.9941
3.6686					2.97					3.2323					4.0519					2.8384					6.3505					5.0283					6.1221					5.6521					4.0838
1.9192					2.99					4.5763					3.2339					3.39					3.7204					6.0752					4.7305					4.8499					7.8047
2.6741					2.65					2.6729					2.7495					5.5963					5.5148					4.337					6.063					5.3031					4.5784
4.0557					3.81					2.5929					5.5452					4.7047					4.3331					2.9889					3.2181					3.9101					4.662
3.8548					3.96					4.2214					3.5293					3.3839					3.6123					3.8178					3.0453					6.3616					5.8048
3.545					2.14					3.6486					2.5702					5.0803					4.3727					7.5973					6.3554					6.1656					7.7421
3.7583					2.29					2.9356					2.9675					4.6839					4.5964					5.2905					5.0836					4.2252					5.5059
3.7079					3.45					2.8912					3.4047					3.782					3.9455					4.7429					4.1732					4.4076					7.569
1.9149					4.17					3.0404					4.5457					3.5208					4.4277					2.9511					3.2824					4.5679					4.8498
2.7521					3.45					2.9992					3.1056					5.2459					3.0302					4.2642					4.6375					4.4416					5.5529
2.6974					6.45					5.6438					3.9145					5.8059					5.7039					4.8594					6.3064					7.1587					9.4819
2.8476					4.45					3.6282					3.5019					4.515					5.923					3.0996					6.0064					4.6319					4.8981
3.4595					2.81					3.1555					4.7488					4.4181					4.5852					2.6857					2.6367					4.4875					4.0466
5.0855					2.53					4.5913					3.3377					3.9542					4.3537					3.6525					2.9465					6.1187					4.9456
4.5755					3.32					4.217					4.3021					3.4553					3.9919					5.3235					6.0411					3.5197					6.3651
4.2137					3.41					2.8707					3.7501					3.825					5.0749					3.4325					4.0179					3.7633					5.1
3.6415					1.74					3.8912					3.1721					5.6826					3.8791					6.0424					5.2849					5.7076					4.8502
3.4757					3.71					2.8766					3.6184					4.2662					5.9411					5.2079					5.1219					6.7884					4.3369
2.58					3.57					3.0182					4.8064					4.4466					2.9312					4.3175					4.3546					5.3032					5.005
2.2383					4.26					2.6189					3.1362					2.0147					6.0687					3.1529					6.2965					6.0203					11.468
3.7365					2.89					3.0304					4.13					5.4517					7.0092					7.0742					7.1703					4.2951					9.4787
3.2085					3.14					3.8931					2.4145					4.2373					3.9259					5.002					6.5165					4.8919					8.8301
3.8077					3.65					2.5953					1.8197					4.5369					2.9038					3.6238					3.54					5.9184					2.9085
4.3921					2.84					4.9553					1.8687					4.7041					3.7673					4.1163					10.394					6.6606					3.5129
3.1889					3.17					4.42					2.6194					3.0038					7.6047					3.7368					3.9108					3.8992					6.2299
3.797					3.27					4.434					1.7462					6.2698					6.0841					5.3681					3.9805					3.1246					4.8375
3.0536					2.98					3.4809					4.0875					2.5597					3.2427					6.5245					5.4507					6.741					7.6745
3.4728					2.87					3.3862					2.4778					5.684					3.6545					3.9214					3.1385					3.6548					3.7212
3.2137					3.94					4.6015					2.9234					2.4442					4.1295					4.2357					4.3223					5.4808					3.7255
3.2958					4.04					2.7454					2.9181					2.2599					3.554					4.4906					4.013					6.5464					5.0261
4.852					2.61					3.604					3.7945					5.0404					4.3039					6.4478					5.2495					4.6441					7.6957
2.4137					2.81					3.3677					2.9636					2.8861					3.9537					5.2358					4.4781					5.5854					8.8448
1.7145					3.17					3.5057					1.8486					7.9313					3.9749					4.1372					2.7927					3.7253					5.6522
2.358					3.17					3.1265					2.1466					4.7369					6.442					3.8532					5.9418					4.0893					5.8622
1.5888					3.18					5.1179					3.2302					5.1429					3.4189					3.8352					4.1488					5.2102					4.1834
3.4086					4.12					4.052					2.7179					4.3878					4.139					5.7333					3.1208					4.1662					3.3844
4.1799					2.4					3.2677					3.8925					4.1534					4.7154					9.2447					5.3519					6.433					7.4313
1.9699					4.35					3.2052					2.9332					4.7321					3.2145					3.3616					3.8543					3.6833					4.321
2.3381					3.64					3.3211					1.7997					4.0811					2.4197					5.7193					2.7264					4.1227					4.8799
3.4517					2.84					3.5484					2.4557					4.3895					5.1943					5.9143					6.3309					7.5153					7.1382
3.7996					4.19					3.1565					2.4022					5.0868					4.3793					5.294					4.9167					4.6784					4.1718
3.7607					3.41					5.1607					2.089					4.0739					5.9405					5.5039					3.786					2.8528					8.6215
3.5091					2.86					4.994					3.0611					3.0795					3.8304					6.4226					9.5297					4.2087					3.0053
2.0451					4.9					4.5418					3.8107					6.7365					2.2215					3.228					6.1602					4.7548					2.8604
2.2311					4.42					3.1265					4.2036					6.205					3.5173					6.9956					4.1909					4.7443					3.403
4.2109					3.73					3.6541					3.7595					3.6553					3.912					4.6936					4.4056					5.5056					3.2659
3.4064					3.34					3.8741					3.3575					3.9346					6.2785					3.6773					3.509					3.9899					5.2822
3.5577					3.47					4.1614					3.3495					4.7022					4.3988					5.1208					4.0347					5.7322					4.8591
3.3084					3.21					3.1926					3.1307					3.781					4.077					4.7408					5.7838					5.8433					6.9791
1.86					2.91					3.802					2.9213					7.6396					4.9836					5.0641					6.2341					4.0431					4.2854
2.222					4.86					3.9679					3.1818					3.0864					5.5516					3.1269					6.0759					4.9039					4.9583
2.4733					2.74					2.7535					2.8763					3.0511					8.6046					3.3391					5.5146					5.5126					9.5248
3.2098					3.45					2.2631					3.4002					2.8356					3.4282					3.4722					6.7634					4.1073					6.4408
2.1477					2.99					6.0861					3.1647					4.8029					4.2549					3.0599					4.0233					5.2796					5.894
2.6626					3.14					3.0663					4.2646					2.493					5.7722					2.6749					4.0891					7.0779					5.1074
4.6249					3.8					3.2321					2.6543					4.1478					2.9432					5.2155					3.8796					3.9241					3.6667
2.6056					2.96					4.0092					3.9104					3.3643					4.7391					5.4453					4.5485					5.2201					3.252
3.388					3.32					2.8315					3.158					4.3695					7.5594					5.4394					2.9206					6.6033					4.0913
3.7607					2.71					2.5747					2.3565					2.9804					5.2138					3.5274					4.5569					4.768					9.9332
4.7662					3.54					3.9389					2.7119					4.0293					3.8224					3.1008					3.3898					7.623					4.1977
3.1407					4.33					3.0075					3.3407					3.0065					2.2029					3.9045					4.6766					6.5014					5.3205
3.8822					3.48					2.7948					4.761					5.2696					3.8122					5.0845					5.9054					5.7641					4.4846
4.6699					3.36					4.0281					4.5986					4.2491					3.4363					8.9783					5.1175					6.5553					4.7859
3.6199					2.86					3.7126					2.0982					4.4045					3.2988					4.2123					5.645					6.712					6.5794
2.3902					2.85					3.5674					3.1577					4.1492					12.265					4.666					3.372					8.5804					6.7751
2.0677					2.88					2.2277					4.3995					3.6925					3.8623					7.8086					3.3953					5.7314					6.606
3.1972					2.78					2.2712					3.095					3.3232					3.0135					6.9756					5.0738					4.4907					2.8611
2.1299					4.69					2.4398					3.5899					2.5859					5.4018					5.6405					3.8077					4.1491					8.2184
3.1748					3.58					3.6413					2.6871					3.6938					2.5897					4.955					5.2657					8.9477					7.3363
3.8379					4.37					5.4714					2.2399					4.7984					2.2568					4.8585					5.8933					5.9429					11.275
3.1069					2.55					4.0358					3.6656					3.6449					7.116					5.8035					3.5236					4.4079					6.5601
4.4664					2.48					2.8242					4.0258					2.8712					4.8995					3.4216					5.087					6.0713					7.3364
2.1479					3.3					4.258					3.2005					3.6645					5.517					3.4264					3.4368					4.9621					7.3287
1.8622					1.94					3.5537					2.5859					2.6674					3.6691					5.2157					2.4054					4.6709					4.1775
3.811					1.99					3.8049					2.7182					5.2722					3.0117					8.2642					2.6316					4.9259					3.7819
4.0385					3.16					1.6613					4.4332					4.4166					3.26					7.1551					5.917					7.3286					4.9533
6.2151					3.38					1.5457					3.2756					5.1295					7.3852					3.746					3.0483					7.1618					10.429
3.5006					2.5					4.5917					4.1931					3.5492					5.9025					4.9664					6.4752					6.2772					4.5483
3.7224					2.32					1.91					3.1463					2.3006					4.5884					4.4178					7.7856					4.4305					7.1035
4.0575					2.77					2.2113					3.7982					3.5375					3.9418					4.5732					3.1623					6.7181					6.5743
4.3675					2.11					4.5255					3.7244					5.6567					4.6319					5.3417					4.1872					3.336					4.0469
1.6593					3.7					5.1834					3.397					5.2206					3.0227					3.4241					5.8271					3.4938					10.309
2.431					3.25					3.4306					2.2327					7.0056					3.7013					2.4857					3.3468					5.8635					4.8656
3.3222					1.88					4.0425					3.8114					3.5007					3.6734					3.176					2.6888					5.6028					3.6839
3.6651					2.29					2.29					3.2061					4.5168					4.5638					3.2542					2.8505					5.5716					5.4265
3.4583					2.37					2.5151					2.2005					6.3495					5.4856					4.4592					3.4202					4.696					2.9308
2.8717					2.36					2.4605					3.1114					2.806					5.6268					2.7776					3.1133					7.9419					8.9063
3.6685					1.9					2.2773					4.0967					4.4761					5.7566					6.7568					4.1342					10.121					8.6769
2.9722					2.17					2.0504					4.4216					3.9537					5.0232					5.9536					2.4299					4.3276					4.273
4.3006					4.11					2.3553					4.6469					3.2516					10.17					4.613					4.6142					4.9539					4.6834
3.2436					3.6					2.2877					4.0073					2.7262					3.4034					5.8219					3.9093					6.7405					6.5338
2.8213					3.23					2.1764					3.1802					3.0538					3.5038					4.3561					6.8112					2.7982					5.3896
3.4016					3.07					2.7699					3.1235					2.5785					3.6116					4.005					3.1904					2.6143					4.8207
3.6111					3					2.913					3.7962					5.406					5.6698					5.6691					6.4256					5.2648					6.9281
4.2831					3.41					3.1952					3.6465					3.5754					3.5318					4.1092					3.7002					6.3148					5.8468
3.4806					3.5					3.0783					3.1645					4.8123					3.0182					3.8143					3.7067					3.7165					10.181
2.4933					2.1					4.629					4.2346					7.2042					3.3045					2.7293					6.0097					3.6826					7.1287
2.0026					2.4					3.9051					2.5137					3.9651					6.2357					3.1875					7.4125					6.15					6.4554
1.9133					2.9					2.6049					3.5629					4.4794					5.1425					9.035					4.2685					5.7472					7.1695
2.4336					3.07					2.6641					3.2343					6.0636					3.6786					7.6025					2.8273					5.855					7.1062
3.6031					3.84					2.0644					2.7147					2.1856					2.8351					3.1042					4.8758					3.3058					4.5486
3.46					3.57					3.3126					5.9787					2.3478					5.7629					6.2324					5.3973					5.2089					8.3189
3.8418					3.35					2.7471					3.6083					2.1526					3.6796					5.397					3.2871					4.82					4.5509
3.92					3.01					3.442					2.2783					3.2336					3.2236					5.0034					5.6174					3.935					4.9137
2.2094					3.56					3.8638					2.8369					3.6438					2.9678					3.4065					8.094					3.4969					5.1141
2.8097					3.17					3.1905					2.9026					2.8464					3.5454					4.1614					3.7124					3.6203					5.8351
3.3006					2.38					3.6428					2.6353					3.4855					3.9347					3.0862					7.4157					6.7643					5.0455
2.119					1.62					6.0306					4.2614					4.6575					3.6574					5.3319					3.5043					3.3845					7.6283
2.5037					4.03					3.4215					4.5831					3.4171					4.4914					2.4636					3.7805					6.4779					4.1218
3.873					3.1					2.7172					4.7971					5.5521					3.8367					3.7051					3.6464					3.1399					4.8471
3.1916					3.46					2.6031					2.8311					4.1592					6.7283					3.9393					2.2382					4.2988					8.2267
3.676					2.65					3.3155					3.2279					2.8056					3.1394					4.7316					2.3905					5.222					4.2271
3.0819					2.28					3.3274					3.8245					4.0363					3.2825					5.5841					2.7576					7.1646					4.3487
4.2051					5.74					3.8709					4.4776					4.1293					3.7159					4.8376					5.2173					5.3671					8.3299
3.6497					2.92					3.1191					3.0107					3.29					2.9394					7.9641					6.6113					3.6795					3.0499
2.2861					3.93					3.3141					3.3884					4.2745					5.3554					3.0402					2.6966					4.106					8.9427
2.3699					2.52					2.5394					4.7784					4.7866					4.3268					6.0321					3.3487					7.4627					8.0341
2.8523					1.98					4.1194					3.402					2.4778					3.1479					3.0638					3.3136					4.7748					8.3946
2.7161					3.16					3.4752					4.5923					2.385					4.4169					3.5744					3.645					7.0691					9.2467
5.4738					5.01					3.9925					2.9038					3.6148					5.5519					5.632					4.6968					2.6535					5.0267
1.8629					3.58					2.5948					2.4609					4.8581					6.4805					3.8691					3.3044					5.6571					5.8393
2.9931					4.17					3.5809					2.1617					2.697					3.5302					6.8456					6.0539					4.8239					9.7977
4.0736					3.67					4.532					2.5256					2.1478					4.0879					2.7573					5.3099					3.9081					3.8057
3.8908					3.44					3.9497					2.4055					3.3851					3.8233					2.4308					8.6128					4.5523					6.3545
4.7843					4.24					3.602					3.0446					3.9971					2.9911					3.2843					4.8677					2.8154					4.8393
3.2347					3.25					3.2743					3.2692					7.0117					3.2898					4.4599					5.7238					5.0047					2.6674
3.7554					3.93					2.8426					2.9289					2.5765					4.377					4.5221					3.9004					5.6819					2.6346
3.6035					4.01					2.6136					5.2946					2.6791					3.2208					3.3467					6.7188					4.3041					4.9157
4.0327					3.46					4.5137					4.5355					3.9652					3.2708					3.8522					6.7103					5.5792					5.416
3.5351					2.42					3.7417					3.1328					4.4599					2.5922					5.3952					2.5812					7.5071					12.037
3.3895					1.8					3.5472					3.5095					4.7959					4.3526					4.6791					4.402					4.4355					5.7614
2.8621					3.3					3.8551					3.4707					3.0312					3.6134					6.0675					5.3064					6.2895					7.3647
2.8805					3.64					3.1865					4.4496					2.6747					3.9282					5.3316					3.5757					3.8538					3.709
2.5217					3.36					4.0168					3.0846					2.5531					5.9333					6.6634					3.3401					3.589					4.8005
3.2814					3.8					4.537					2.1732					2.4547					6.169					4.5424					4.7575					7.1034					11.152
2.4058					3.62					2.6799					2.6822					3.0662					5.0126					2.6666					4.511					7.8619					7.2938
2.5455					2.41					3.0943					3.4181					2.4573					4.3069					4.6689					3.3805					6.2826					5.6122
3.5081					2.74					3.7093					3.2936					3.3207					5.1625					6.6273					3.798					4.8512					6.259
2.8962					1.97					4.3018					4.9121					3.1276					5.3246					5.5888					3.826					3.6362					3.1656
1.7794					2.63					5.1001					3.2191					3.9825					4.1647					5.1585					3.6527					4.0865					9.7967
2.0876					3.77					3.1086					3.5424					4.6705					3.5464					7.3806					3.2732					4.3166					5.8499
1.9903					3.09					3.9608					2.9136					3.783					3.5228					5.0352					5.6966					4.6076					4.6354
2.0936					4.33					5.4143					3.3508					4.9936					5.3234					4.1636					6.1075					5.6576					4.7002
2.5898					2.76					2.8539					3.4054					3.9132					3.8665					6.4946					3.6741					7.7339					4.2186
3.6					3.66					2.5463					3.2058					4.2771					4.1924					3.3352					6.6665					3.2606					7.1301
1.8558					4.16					2.2791					5.1192					3.7404					2.4081					7.3269					6.8708					5.1561					3.8207
3.2923					2.68					3.5968					4.1336					4.8446					2.4065					4.5483					5.0852					5.8565					5.4212
3.2385					2.11					2.609					3.5907					3.7856					5.2122					6.4618					4.1103					4.5575					10.162
2.7318					1.92					3.8831					2.4794					4.165					5.4494					2.7817					6.5008					2.717					4.3484
3.0284					4.44					4.9094					4.4915					4.2715					4.6178					4.7315					4.3924					7.1735					7.2605
3.5717					3.19					2.8399					3.1118					4.0641					8.3739					4.5373					5.5241					5.3005					5.6759
2.3025					2.63					2.516					3.008					1.9014					3.3798					6.5979					3.4311					5.6168					9.0511
2.7099					2.43					4.4232					2.7329					1.8473					3.3256					3.8576					5.0533					6.7413					7.1447
2.7993					2.93					5.027					3.5277					4.0991					4.2425					3.4038					5.2648					15.283					6.2267
3.2445					2.4					2.867					2.7549					4.5927					9.9108					4.4407					9.7929					3.9972					5.3204
2.62					3.85					3.5405					3.7025					5.4046					4.633					4.929					4.3244					3.7538					5.236
2.9026					3.59					3.6874					2.4787					3.7289					5.5303					3.2323					8.1912					9.419					4.0216
4.7858					2.42					3.5315					2.9118					3.3231					6.6641					2.3287					7.4669					6.4598					4.7978
3.1032					3.76					3.2323					2.7969					4.1015					3.9952					2.8637					2.6287					4.9092					11.446
3.4664					4.66					4.5763					2.4214					3.9865					5.8973					5.1038					4.8013					5.2932					6.4854
2.3518					2.22					2.6729					3.0807					5.0904					5.5849										6.1538					6.4164					7.2606
2.1044					3.59					2.5929					3.5038					5.0812					5.0817										5.3572					8.2478					5.8049
2.5378					4.47					4.2214					4.2981					4.0369					7.961										6.122					6.6349					8.6647
2.6771					3.36					3.6486					3.7417					3.2351					5.6296										3.8572					4.388					7.225
2.7724					3.07					2.9356					3.4439					3.1182					3.2251										9.548					4.836					5.3377
2.6003					2.41					2.8912					5.0134					4.9644					3.7253										4.9953					4.1088					4.6894
5.4284					4					3.0404					2.8186					3.0467					5.4034										3.8679					10.006					6.9397
2.3924					4.55					2.9992					3.3065					4.2996					3.6531										3.6454					5.1393					7.68
2.415					3.19					5.6438					3.4104					2.7553					6.576										5.2254					4.9831					8.7647
3.0389					5.31					3.6282					2.3736					1.9813					5.3208										5.0946					3.1462					9.0058
2.7921					2.37					3.1555					2.7812					4.9916					4.1932										3.88					6.6629					8.9835
3.0272					2.63					4.5913					5.0905					3.9767					4.6928										4.6758					6.1911					8.1104
3.7835					4.07					4.217					2.895					3.3001					5.7303										6.7196					3.8609					4.6981
2.6972					2.39					2.8707					2.0574					3.2914					6.4545										4.9526					3.151					5.0231
3.1301					1.85					3.8912					1.8726					3.2973					5.177										5.9564					10.581					5.0194
3.0141					2.67					2.8766					3.7521					3.4119					4.6233										4.1127					7.0513					5.3346
2.9396					2.15					3.0182					3.5597					4.6165					3.8145										4.5998					5.6668					9.2359
2.7038					2.05					2.6189					2.3051					3.2344					3.4599										9.3292					6.3605					3.5089
3.6545					2.45					3.0304					2.5154					3.9885					7.7552										3.0278					7.1747					5.9013
2.5118					2.14					3.8931					3.3577					5.3778					3.6526										6.0036					11.723					6.8222
2.5256					2.36					2.5953					3.9731					5.1575					5.2424										3.3581					4.2098					5.077
2.8133					2.58					4.9553					2.6935					4.845					6.3004										5.332					5.9292					7.3881
3.9309					2.4					4.42					3.5976					2.3422					4.4736										7.902					7.7158					5.2988
3.8676					4.8					4.434					3.7569					4.332					9.627										5.9785					2.6915					4.0212
3.4351					5.22					3.4809					3.2518					3.4005					4.1762										5.0949					4.8307					4.1733
2.7296					2.87					3.3862					3.236					3.9581					3.9422										2.6933					2.5516					3.9167
2.8488					1.87					4.6015					3.1678					3.1743					4.5209										4.8417					4.0649					5.9743
2.8749					3.86					2.7454					2.7895					2.904					6.7622										7.356					9.2858					6.1894
3.3473					2.7					3.604					3.6583					4.7928					6.2833										5.5985					7.4709					10.016
2.4258					1.91					3.3677					2.9551					7.0848					5.4368										3.9711					5.9764					11.054
2.4475					2.17					3.5057					3.0733					2.8494					5.2405										3.0572					4.484					4.3018
2.5318					1.73					3.1265					2.812					4.3501					3.5334										3.5339					2.9831					5.8096
3.5711					3.43					5.1179					3.765					2.8624					3.7739										6.2921					4.1253					8.3006
4.7311					4.57					4.052					3.5693					2.0233					4.8464										9.652					4.3034					5.9069
2.3739					4.01					3.2677					2.4006					4.841					3.7588										7.522					8.9846					4.4621
2.056					2.11					3.2052					3.8393					3.5991					4.3166										3.604					5.4541					6.8149
3.209					2.29					3.3211					3.6162					4.5144					4.0412										5.0993					6.9407					3.638
3.3327					4.28					3.5484					3.7274					2.8957					3.7596										3.0856					6.8669					6.1333
3.4234					4.3					3.1565					3.3857					3.2819					4.6566										2.6477					4.8331					7.3057
2.7866					2.57					5.1607					4.3766					2.8789					3.1447										4.1323					3.2381					5.4901
2.6394					3.36					4.994					3.1848					3.3629					4.529										3.1531					3.8656					7.3809
3.1922					2.44					4.5418					2.5933					2.2801					6.9744										4.9573					3.2381					5.0846
2.9852					2.78					3.1265					3.6071					2.4148					5.2047										3.919					2.9282					6.0729
4.0252					2.86					3.6541					3.5109					4.3144					4.4683										3.5577					4.8095					6.2123
3.4694					2.65					3.8741					3.4921					3.3662					5.9108										4.0271					5.9599					13.888
5.0467					3.07					4.1614					2.3324					4.2399					5.2395										3.7764					6.8095					6.6192
2.5615					2					3.1926					2.0642					3.9976					4.4534										5.4442					3.0509					7.0936
2.1029					2.76					3.802					2.9254					4.0705					6.6774										6.1147					5.4452					6.4266
2.645					3.49					3.9679					3.5782					3.304					5.126										4.767					4.282					8.5766
3.1195					3.69					2.7535					4.0892					3.2792					4.8108										6.1302					4.8758					3.8084
4.5896					2.7					2.2631					2.9102					2.8963					3.1394										8.3587					3.5179					4.9419
2.6823					2.9					6.0861					1.7371					4.8338					2.8643										6.0945					5.4933					6.4582
3.3438					3.14					3.0663					1.7137					2.3775					3.7118										4.9957					4.4992					4.6826
2.4596					2.43					3.2321					3.8118					6.3445					3.3962										4.2839					5.5802					2.5664
2.3002					2.96					4.0092					2.6096					3.1448					6.3544										3.3882					6.5217					6.1043
3.1936					3.08					2.8315					3.0438					5.5516					7.4031										4.3993					6.024					8.611
3.7008					3.16					2.5747					4.1497					4.6674					6.66										3.8566					4.8101					6.916
3.3487					4.33					3.9389					2.915					2.8095					3.8332										4.8094					5.7314					8.0957
4.6462					3.04					3.0075					3.829					4.2134					6.7161										6.4754					7.7731					5.6412
3.4608					2.55					2.7948					2.6521					4.4477					4.189										3.1938					4.8618					5.2966
3.0857					2.73					4.0281					2.9801					5.154					5.5182										3.5479					10.755					4.45
4.5563					2.86					3.7126					3.3691					5.5369					3.4414										3.1214					3.5593					9.452
4.1194					5.38					3.5674					2.5948					4.4944					5.087										4.7434					5.9516					6.1585
4.3506					2.58					2.2277					3.4347					2.4291					5.7891										6.9181					5.2514					3.8805
3.6593					2.25					2.2712					4.4496					4.6816					5.189										4.4787					4.8443					6.374
3.5422					2.67					2.4398					5.682					4.7537					4.049										4.7047					6.6526					4.6829
4.8544					2.39					3.6413					2.9076					4.4815					3.8894										3.3035					5.7398					6.3457
2.585					3.02					5.4714					2.0475					4.3212					5.4161										4.6692					6.7461					5.9505
3.1904					3.23					4.0358					2.081					4.7552															5.2446					9.2904					11.589
3.2382					4.67					2.8242					3.1155					5.8809															3.3096					5.3832					6.5353
6.677					2.51					4.258					3.4194					8.4143															6.2775					4.4856					6.5164
3.1493					3.11					3.5537					3.446					2.9108															7.3912					4.9985					3.2954
3.7736					2.79					3.8049					3.9077					4.1163															5.6246					4.4821					3.5876
3.5738					3.27					1.6613					2.4973					4.3912															6.3743					7.6757					3.9823
3.323					2.11					1.5457					2.4124					5.2056															4.3639					8.1446					7.0198
4.3365					2.22					4.5917					2.4016					4.425															5.1594					4.4868					3.5888
3.2421					3.9					1.91					3.0028					4.0251															3.2955					5.7069					4.2168
4.8041					3.65					2.2113					4.4293					5.9172															5.4437					4.6133					5.3438
6.143					4.44					4.5255					3.5352					3.7317															6.4008					6.0527					4.9346
2.7547					3.57					5.1834					3.7027					7.2172															6.3349					3.5561					8.1417
4.334					2.71					3.4306					3.5438					4.4852															4.1124					5.1192					5.0902
2.2919					3.47					4.0425					1.7363					3.1865															3.6263					6.1647					3.5058
3.6931					2.53					2.29					1.6495					3.0334															3.6917					4.7364					8.5221
5.0555					2.02					4.4093					2.9209					5.3992															4.5365					8.2643					4.6192
3.4758					4.93					4.2216					3.6618					5.266															2.75					3.366					7.6378
4.4873					3.7					4.1512					3.2409					6.3257															2.825					9.2707					8.3375
4.6217					4.11					5.5205					3.9225					5.1531															3.5787					8.3927					5.1696
3.0517					4.29					4.421					4.5853					3.2617															3.8426					8.7465					6.1242
4.5361					3.06					3.0166					3.3501					5.1728															6.1679					6.7794					7.4559
3.4306					3.38					3.5482					2.5783					3.8181															7.5236					3.8996					8.6532
4.0707					3.24					2.6476					2.6237					2.3374															3.6435					3.8248					5.1155
2.5903					4.4					4.6542					3.9558					3.2246															8.3646					5.0042					8.1287
3.0865					3.67					1.8554					3.1197					2.4021															3.9329					7.0747					2.3063
3.1942					4.36					1.7109					2.3111					4.184															6.185					5.0531					6.1963
3.6					3.37					2.9086					4.4794					3.2336															3.8173					4.0845					7.1171
3.2988					3.2					2.5247					3.2491					2.6037															6.048					3.9647					6.0652
4.315					2.76					2.2486					6.0093					2.5542															7.5821					5.9293					3.1952
3.159					2.85					3.3785					3.0701					2.6748															5.3203					4.6216					4.5889
3.0516					4.66					3.4359					4.1745					2.5749															5.2821					4.2941					3.4881
4.2075					3.48					3.0537					3.2803					4.0798															6.3297					4.8735					4.8242
2.8218					6.05					2.9654					4.1676					2.3536															5.463					4.3341					4.3928
2.6204					4.42					2.9093					3.9922					3.3399															8.6643					4.1729					5.625
3.0699					2.94					3.4524					4.8036					3.5515															4.2232					6.9637					4.9903
3.1169					3.41					2.2181					3.1828					4.9953															4.805					6.4182					3.0359
4.9423					2.78					2.5951					4.4991					2.9653															4.3996					5.5401					7.5097
4.5033					3.87					4.1974					2.5848					3.1576															4.568					5.9133					3.1421
3.3545					5.19					4.0812					2.36					2.6422															5.17					8.827					6.7086
4.105					3.35					2.5298					3.784					3.9642															2.4249					2.9086					4.6505
3.6362					6.98					2.2263					3.4774					3.2161															4.5594					1.662					2.7845
3.1774					5.12					4.9284					2.6971					3.574															4.3294					3.7429					5.5674
3.1896					3.01					3.0806					4.9414					3.6567															5.9542					2.789					4.5561
3.4856					3.31					3.5336					3.1124					4.137															5.0889					4.5755					4.7703
3.6058					4.2					2.6592					2.9779					2.9661															7.1531					8.3461					11.372
2.7667					4.46					2.9135					3.0142					6.925															7.5265					6.9953					8.9538
4.4178					2.75					2.7068					3.5449					5.5312															3.0809					2.6254					5.3657
3.2486					4.06					3.2891					3.484					5.1714															7.8414					3.6106					4.7357
3.9288					4.23					3.66					2.8605					4.037															2.9515					6.2391					6.6157
2.8681					3.72					2.3984					3.0876					3.3131															5.4655					4.2668					9.1302
3.2801					3.77					4.2986					4.1989					5.7365															4.2861					3.0852					8.2714
2.8746					5.46					3.0086					3.2738					3.9059															6.9996					2.4507					5.3393
2.5173										3.9704					4.5308					4.9889															5.7484					4.409					11.91
4.3931										3.3073					2.3158					3.5968															5.4106					4.7964					4.6329
2.4866										3.3483					2.6548					5.9507															8.5853					4.3737					10.486
4.7871										2.1475					3.9498					4.8007															6.9185					5.903					7.6383
4.4525										2.7369					3.2308					2.7366															4.5516					3.7517					4.228
2.8341										2.7127					3.428					2.6546															3.6089					5.5135					3.9439
3.3										3.4704					3.6494					5.4142															5.5942					8.8541					8.5572
3.3318										3.3478					4.1736					5.2554															3.6405					2.8394					4.8155
5.663										2.8253					2.793					7.3393															7.2322					7.1004					9.5178
3.9693										2.7833					3.1902					2.9078															5.7804					2.754					4.6694
3.6719										4.1963					3.9049					4.8351															5.4168					3.0934					5.285
4.5029										3.6059					4.0264					8.2003															6.1082					2.578					5.067
3.279										3.2709					2.3175					3.0727															4.0684					1.8084					6.5859
2.848										3.6048					3.9358					10.919															7.059					2.3096					5.1571
3.2614										3.3233					4.2688					4.5985															4.5882					3.8533					5.854
2.8048										3.2901					3.5204					3.0614															8.2661					4.6743					6.4102
3.3339										4.3473					3.5693					4.0424															4.2772					4.149					6.1848
3.6754										3.3306					3.0149					2.8678															4.3183					3.2675					3.9256
3.514										4.038					3.2827					4.8399															5.1748					1.8837					4.9133
3.149										3.3334					4.9099					4.8133															4.9206					9.3601					7.5069
3.2239										2.1816					2.407					3.338															2.675					6.9143					6.9872
4.6848										2.164					4.1973					5.6962															7.405					4.3589					8.2539
5.1177										3.2001					2.8506					3.4133															3.9713					3.7739					9.7301
3.5881										5.0351					3.1174					4.0528															4.0152					3.2579					6.0944
3.5994										2.2953					3.2984					2.72															5.7748					2.9897					4.6982
2.9345										4.6221					4.8767					2.9174															4.9344					5.28					6.1443
4.2523										3.9185					3.5206					3.8394															4.2262					6.4471					3.2421
3.4218										3.0976					4.0036					6.4013															4.7836					5.0524					3.6688
2.7557										3.2145					3.3166					3.8347															3.9066					2.0187					9.3389
4.7761										2.6064					2.3488					3.8975															5.9525					6.556					5.85
2.636										3.9825					4.2258					5.536															4.4021					5.9008					5.7428
3.4987										4.3039					3.4569					2.7266															4.0773					7.0541					9.6648
3.1102										2.2245					4.2948					4.0894															6.0952					4.5212					8.244
3.2205										1.5586					3.7574					4.241															3.9038					2.4225					6.7728
2.4455										3.2076					3.1696					5.9446															6.1703					4.927					3.186
2.621										3.64					3.1286					2.172															7.4041					2.7734					8.0195
5.0898										1.9638					4.3818					4.2672															3.3564					11.257					8.0106
4.3955										2.0891					2.8254					3.4011															2.9996					4.509					8.0145
3.8328										1.6279					3.0361					3.1738															6.2993					3.9917					3.4561
3.1411										1.8426					3.0802					2.9956															5.7206					2.7531					7.8563
2.1189										3.0422					2.4078					4.5243															6.5818					6.8317					8.6715
1.7709										2.6889					4.0796					3.8528															9.3216					4.396					6.0153
1.962										4.2985					4.7987					3.6984															6.9525					4.4239					6.7763
1.9501										3.7576					3.8028					5.1853															4.2563					7.7893					5.0316
2.1067										2.2116					3.1048					5.7438															3.5184					3.4916					7.4915
1.7976										3.5126					3.4018					3.5639															3.9032					3.7704					4.6967
2.6557										3.8516					4.2245					2.9879															3.4865					6.467					8.2509
2.4021										2.5896					3.1526					4.5995															7.7237					4.5459					6.8129
4.3738										3.089					4.4292					3.8606															5.9947					5.4385					7.0567
2.289										5.235					2.7789					2.208															4.766					9.321					8.8088
1.9799										3.3308					3.251					2.9455															5.3157					5.5485					5.8108
2.9867										3.5112					4.8128					5.0964															4.5474					8.6046					7.527
2.9054										3.3954					2.3012					4.416															9.5615					4.2381					4.1599
4.4189										3.0311					3.483					2.9451															7.9867					5.8724					7.3696
3.9465										4.4048					2.5549					3.3065															5.7777					4.7294					8.5075
3.4064										1.9706					3.2733					5.6757															4.0368					4.6177					7.1143
3.0628										1.7307					7.1783					3.0561															4.4961					5.5538					5.8609
3.5836										2.9084					3.3724					2.0554															6.2073					9.5205					5.1314
3.0328										2.8947					4.7513					6.4578															6.5894					8.2256					5.5178
3.2817										2.7029					3.3933					2.1801															6.0262					5.5725					9.2359
3.9068										4.6925					5.1088					3.5707															7.9736					5.2429					5.3494
3.9597										4.067					5.637					4.1494															3.098					4.8636					5.3847
3.0525										2.5775					3.5242					5.2221															2.4792					3.381					4.9544
3.535										2.0052					4.1779					2.2443															2.5536					6.0134					7.9636
2.5175										3.6851					3.1195					2.6726															2.9895					5.5599					8.3664
2.5712										3.2554					3.5558					4.3008															5.048					5.4374					7.3673
3.238										3.1374					2.4265					2.7093															6.2778					4.318					5.5092
3.1739										4.6521					4.4661					2.3851															5.3376					3.8261					4.7001
2.8544										3.3651					4.2777					3.8027															4.0455					5.5274					6.3026
2.8371										3.0398					3.7737					4.9221															6.9231					4.8133					5.7093
3.4741										2.8852					4.1583					3.111															5.8002					5.0083					5.2909
3.4821										4.4896					4.2407					4.6587															6.3383					4.801					5.7311
2.0648										3.1087					3.86					2.5706															5.9991					6.2702					7.3787
1.6602										5.8821					3.8595					2.3399															4.1663					12.154					6.451
3.5244										6.8436					4.0787					5.5072															5.2242					7.3905					6.5595
2.7121										3.9035					3.1924					4.1358															8.3378					5.9238					8.7319
3.4944										3.3316					4.0284					5.2295															9.6366					5.5748					10.003
3.6331										2.8727					4.0331					4.1861															4.2037					4.4934					8.121
3.6104										6.5483					2.8734					2.9869															6.4055					5.1498					13.268
3.8452										4.3103					3.1066					5.8643															4.7752					6.9214					6.4216
3.7971										3.7133					3.8492					4.1434															7.3612					5.477					4.8713
4.346										3.8834					4.4669					5.3877															8.3761					5.2233					4.0753
3.61										3.6064					2.8441					4.0571															4.5089					7.9991					3.9937
2.6229										3.1107					2.8698					3.5918															8.163					4.2501					10.215
3.4204										2.0174					4.8413					5.305															3.5143					3.7739					7.7398
2.6033										1.9557					4.3815					3.686															5.3306					4.6923					5.3437
2.4783										3.0846					4.1039					4.8158															5.8384					7.5176					6.5772
3.539										3.4601					4.4698					4.4032															3.7468					7.173					4.9165
3.2005										3.0328					3.2803					3.3672															6.3968					5.298					6.4878
3.9113										3.8631					2.7134					4.5709															5.3588					6.8334					4.7931
3.472										4.4629					5.1882					5.459															3.5245					5.7441					4.4955
3.9728										1.5554					4.0846					6.859															4.6763					4.0584					8.0431
2.5382										3.2533					4.3642					4.7679															7.7121					12.113					5.1364
2.2628										4.2686					4.6418					4.8852															9.8974					3.8005					6.2025
3.4651										2.9037					2.4958					4.1742															3.8647					6.6936					6.2349
4.0556										2.0354					3.5013					3.1418															4.2659					4.4298					6.948
3.1928										2.6877					2.647					3.8542															6.2295					3.0289					4.4169
3.6304										3.2135					5.9931					5.7123															6.4978					5.6972					8.8258
3.3904										3.0502					3.5421					3.8882															5.1654					3.363					4.03
1.8776										3.56					4.2386					3.4338															6.3725					4.4791					4.1626
2.9464										3.85					3.3312					2.8166															5.4502					6.1045					3.1972
3.2015										4.4577					4.9026					2.4603															3.4526					5.3033					6.6159
1.998										2.957					5.1731					7.6553															5.4198					6.9553					6.7112
1.6323										3.1701					2.6689					4.9078															10.527					6.0363					8.8692
2.8425										4.3668					2.6975					4.0224															4.7969					6.2705					5.6921
2.8101										4.2459					5.3551					3.3404															3.9616					9.0531					5.4286
3.8056										2.7366					2.4067					6.4799															2.6244					4.7879					8.6359
4.3253										2.5158					3.2928					8.3981															2.665					3.1458					8.2208
3.0792										2.8233					3.1035					6.8858															4.594					8.8804					6.3173
4.2657										2.7613					4.2093					8.5198															4.1568					9.1778					7.2273
3.4265										2.0598					2.6235					2.902															4.0815					5.9426					4.3461
3.645										2.2783					4.1349																				8.1366					8.8696					4.4609
9.1813										2.5531					3.0741																				7.4593					3.6497					4.6433
3.8029										3.8361					5.3681																				6.7531					3.1218					9.6759
3.7225										3.3747					4.662																				4.7969					4.195					4.7043
2.1734										3.6575					4.7454																				5.5433					11.535					8.7291
1.7388										3.1787					3.2635																				8.5758					4.183					4.8253
3.3125										2.6605					5.0895																				4.4936					2.5682					7.6915
3.4306										2.46					4.2392																				4.1211					5.5876					10.556
3.3613										2.7068					3.9907																				5.5854					6.7699					12.778
4.6472										3.6277					3.1114																				5.3732					6.9851					6.4452
2.3765										6.1565					2.7521																				3.0988					4.9401					7.9995
2.2865										2.5585					3.0001																				6.5585					4.3888					6.093
3.3245										1.5455					3.341																				4.8961					5.3973					5.7202
4.5945										2.7877					2.9565																				5.1348					6.7999					7.0647
3.7458										3.4978					6.1739																				4.9918					5.5781					3.808
2.5304										2.2824					3.8947																				4.2209					5.7962					3.2869
2.4167										3.5209					3.624																				3.409					5.3896					7.6209
3.9484										2.6977					3.3766																				3.4178					7.8872					5.3426
1.5824										3.2136					2.9974																				3.6567					5.226					6.4676
2.7286										2.9278					4.1105																				4.0513					5.0724					8.3333
3.1999										2.6004					3.1968																				4.6682					6.806					4.2405
6.8724										1.9851					3.1583																				7.0188					3.7007					8.2803
2.8729										3.0631					5.4087																				3.5689					6.6152					6.3144
3.689										2.3251					3.37																				6.1261					7.0312					6.9466
4.7418										1.9286					4.0611																				5.2461					4.8939					5.5518
3.3005										2.5842					3.5279																				6.2569					9.1764					4.0417
3.3091										3.1993					6.4944																				7.1569					5.1887					5.9702
4.3468										3.146					4.1528																				7.3217					10.619					4.0358
2.9414										1.7182					4.039																				5.5889					6.0617					9.6468
3.5385										2.7415					3.093																				4.1213					8.1543					4.5489
4.563										2.8809					3.8595																				5.0694					3.957					5.0841
3.3391										4.0939					4.4995																				7.8126					6.3898					7.0323
1.9078										2.2842					4.2085																				4.6919					4.7451					4.5719
3.2521										2.4776					4.6284																				5.5663					5.0608					9.4399
3.5926										2.4818					4.1062																				4.6707					3.771					5.361
3.4312										2.9543					4.6517																				5.5717					5.7067					8.1557
3.0962										3.0577					2.9645																				4.4932					5.5473					10.945
4.3438										2.3265					2.7034																				5.8619					9.7888					7.9845
4.2972										2.7705					4.7166																				6.0229					6.4407					9.5505
3.7916										3.4					5.2058																				6.0958					4.2639					8.1578
4.0487										2.186					4.7881																				4.4822					7.4384					5.6211
1.7412										5.0695					4.5147																				8.6118					6.754					10.319
4.3816										3.1793					2.424																				4.0941					5.986					7.0214
2.4852										2.9985					3.9114																				2.7182					4.6993					9.7184
3.3737										2.9061					4.1207																				2.7388					6.5837					5.9531
3.2278										2.7642					4.8177																				5.7743					5.4816					7.8111
2.6017										2.6746					4.3389																				3.6155					10.1					8.8147
2.9603										3.9228					2.9882																				3.8912					4.4283					6.5861
2.6498										3.0479					3.0609																				6.2735					5.6503					4.7738
2.4599										2.9962					3.1654																				6.7948					5.5029					5.1948
2.7067										2.2593					3.2074																				3.6242					5.0734					4.2324
2.8341										2.1138					3.0993																				3.4899					4.479					5.6386
3.4655										3.4506					3.1581																				5.1861					9.3171					4.9704
3.4705										3.4686					3.5313																				4.2305					5.5055					8.2748
2.7408										4.6008					2.8962																				4.7999					6.3078					5.7022
2.461										4.0486					2.9539																				6.1128					11.092					5.6367
2.5448										3.6182					3.2626																				8.6141					4.5113					6.1823
4.556										2.5891					2.5843																				5.9929					4.768					7.9854
3.2745										3.0478					2.3874																				4.4524					4.2451					10.141
5.3945										3.758					3.205																				4.3133					3.6605					8.8397
2.5034										3.3516					3.437																				4.6127					5.2744					7.8396
2.2927										2.6541					3.095																				4.1869					6.8676					5.338
2.3663										2.677					4.224																				7.5326					4.0265					4.8403
2.1364															3.4491																				4.0151					3.5616					3.771
2.3522															3.2277																				3.3331					10.576					3.1379
2.6746															5.0327																				3.0859					8.0676					3.9109
3.0918															3.5262																				3.2298					6.1547					6.8557
2.3896															3.1301																				3.4692					6.4098					3.5476
2.8713															3.1721																				7.7135					8.3679					3.924
3.2895															7.5177																				7.3399					5.8014					8.368
2.3425															3.4622																				3.5264					6.1148					7.0322
2.0918															3.2125																				3.6579					4.5861					4.3121
3.4797															3.2397																				3.722					5.0415					4.187
2.963															3.2184																				4.872					3.6841					7.7358
3.4002															3.4752																				4.101					4.9952					12.9
2.9365															3.1005																				4.3496					4.7412					4.0195
2.2501															3.2285																				4.3114					6.0882					5.1801
2.429															4.1669																				4.8537					5.8355					7.0186
2.271															4.6884																				3.5544					4.8204					5.1947
2.2541															4.1019																				3.5481					5.111					9.5668
7.1703															3.1595																				2.6071					5.5027					4.866
5.3219															3.378																				4.4217					5.6976					3.9019
4.4805															3.3606																				3.6454					5.1127					6.8941
1.7529															3.6844																				3.9491					6.2347					8.4849
3.0118															3.2658																				3.0289					6.3632					7.3649
3.0707															3.9172																				3.2346					11.211					9.6211
3.6443															3.7445																				4.7908					4.1987					5.6061
3.5018															3.9855																				3.1205					6.8195					2.3009
3.9444															4.4291																				3.6831					4.0008					6.4086
4.5519															3.0049																				3.4444					3.9228					4.1851
4.1152															3.1663																				4.5715					3.2947					4.8382
4.7418															4.3605																				4.3285					3.9188					5.8502
3.0455															3.0866																				3.3957					6.6091					4.8593
3.1748															4.1725																				5.4384					11.718					4.6382
2.9183															3.077																				3.5144					8.4429					4.1331
3.6851															3.8109																				3.7962					5.7543					10.193
2.3725															4.5625																				5.1502					3.8631					9.9172
2.6837															3.6861																				4.879					7.8472					6.9232
4.2995															5.0245																				3.7744					13.399					5.1338
2.2927															4.0828																				4.794					3.5552					5.7993
2.8537															3.9106																				4.2112					4.8338					5.8236
1.9147															6.0347																				4.1908					4.3072					7.1748
2.4769															3.3141																				2.6759					4.3322					5.8458
3.5033															3.4502																				3.2421					9.4593					6.0516
3.4562															2.9842																				4.7127					5.7943					13.205
3.16															3.2117																				6.9673					4.1003					6.4138
3.6837															2.6879																				4.9439					3.4257					4.0989
2.2702															3.0323																				3.1576					4.8245					4.7382
1.9185															5.2423																				2.8701					4.4513					8.1484
3.5102															3.7211																				7.5072					8.0578					5.542
3.3836															4.0121																				3.7902					4.8795					6.1857
4.034															3.8795																				3.3407					7.8895					9.4649
2.803															3.5135																				4.3819					5.5991					7.4918
3.955															4.4109																				3.1884					4.417					6.1515
3.2923															2.5286																				5.3254					8.8733					5.3004
2.7846															2.9224																				4.1314					6.0981					6.5681
2.9825															5.2771																				4.099					6.0875					7.4659
3.7455															5.0355																				6.492					10.016					4.5801
1.8287															4.9452																				3.9161					4.4404					7.3186
1.9846															4.3467																				3.799					4.8059					4.8177
3.2437															4.5191																				6.511					3.726					8.0633
3.9517															3.1935																				5.1733					3.1306					6.1164
2.0245															2.8688																				4.4682					4.5404					9.0832
2.1449															4.305																				9.5065					4.6827					7.2668
4.8204															4.2132																				6.2132					6.4532					8.2115
3.7031															3.5862																				3.4484					6.5271					6.1801
3.1967															4.2895																				6.6555					7.2028					5.1834
1.8986															3.8808																				4.8759					7.9872					9.1652
2.2643															3.5282																				3.1137					5.9483					10.237
3.3564															4.0321																				3.1204					3.8801					8.0797
3.7921															4.792																				4.0362					3.8587					5.7829
1.5831															2.7428																				3.1668					2.6544					2.6653
1.6461															3.5428																				3.8555					6.1968					6.6486
3.4873															3.2877																				4.922					2.3128					6.6137
2.7241															4.867																				4.3294					6.1983					4.5527
2.9133															3.3382																				3.6561					6.4918					4.4119
3.7918															3.9196																				6.6546					11.368					6.6427
2.798															5.2528																				6.4567					4.3701					5.5187
2.6688															3.4538																				5.2523					4.9575					5.8644
4.2614															3.2507																				3.4037					4.1677					5.4818
2.9152															4.201																				2.5776					4.3492					11.653
2.5157															3.1644																				3.3738					3.4337					3.7399
3.4537															3.0804																				3.4323					6.0332					7.1641
3.5496															4.1077																				3.8972					7.5848					5.2689
3.8502															4.6203																				5.3633					5.875					5.6688
3.2958															4.6583																				3.1349					6.3603					5.4748
4.0281															3.9753																				5.0733					6.0091					8.5902
4.4969															6.5602																				4.1724					5.4352					7.8571
2.1087															4.4065																				4.1247					6.7367					9.0962
1.7261															5.4063																				5.4241					7.043					5.8536
3.4804															3.8498																				6.184					5.7232					2.0944
3.4267															3.7076																				6.5232					4.46					5.6225
2.9567															4.7913																				5.2414					7.1285					6.2425
4.6076															5.1978																				3.587					5.5329					5.2312
2.5534															2.9078																				4.8881										7.9985
2.5506															3.7419																				4.3009										6.4186
1.5436															5.3135																				5.1095										5.3122
1.974															3.6429																				3.1113										8.8857
3.4751															6.1845																				3.4723										5.7807
3.2215															5.2725																				3.5798										7.6574
2.7411															3.1366																				4.7242										6.7671
2.5422															3.5436																				4.5002										5.3052
3.5625															3.968																				4.9859										3.6709
3.4726															3.2223																				3.4064										6.5365
4.6426															6.124																				4.6876										4.6129
3.4855															3.5439																				4.8965										8.647
3.6174															3.7404																				4.2809										7.4663
3.5473															3.6272																				5.4965										4.8256
3.4328															4.7047																				3.4638										7.1276
3.0805															6.0858																				4.429										5.5155
2.4163															3.4227																				3.1527										6.895
1.7058															3.8557																				2.4139										8.2047
1.9187															5.5766																				4.6518										8.2909
2.608															4.8454																				3.7121										6.2082
4.706															4.6748																				4.7697										6.7262
2.6032															5.6918																				5.592										5.241
3.0732															4.5759																				1.7346										2.7561
2.9741															4.5903																				3.3786										6.0062
3.2809															3.3869																				2.7581										6.3821
4.136															3.6393																				4.4978										5.5069
4.8532															2.7903																				7.3584										14.171
4.3065															3.2923																				4.1649										6.5523
3.2994															4.1336																				3.5413										4.6308
5.4107															5.5162																				4.3953										8.059
3.9281															3.8748																				3.3442										8.7001
4.1482															4.8765																				3.8792										6.7783
3.307															3.6347																				6.0178										8.552
2.5833															5.1214																				2.8223										8.3917
2.8313															5.7266																				4.6636										6.1575
5.0979															3.6502																				6.9855										8.5822
2.9109															3.9291																				6.3633										6.7653
2.1448															3.2799																				6.4819										11.098
2.6133															4.7999																				6.0992										5.497
4.5232															4.4068																				3.3955										8.1838
4.0489															3.8939																				3.3284										6.9566
2.7935															4.6786																				5.1312										7.2462
2.3406															3.5992																				4.8964										5.578
2.4783															3.0974																				5.6849										5.9855
2.8837															4.2623																				6.7838										5.2708
2.7259															6.242																				7.3666										5.8599
															4.1827																				6.5148										5.1237
															2.768																				6.9877										7.9888
															3.9822																				2.888										3.4407
															2.7857																				5.0008										10.505
															3.1691																				9.4471										8.0011
															3.6054																				4.9262										4.9757
															3.6594																				5.8141										5.9874
															5.0753																				4.2651										7.4011
															3.3227																				5.3609										5.319
															2.7987																				4.2952										8.2712
															2.8986																				2.7328										4.5696
															2.902																				2.5218										4.2737
															3.1688																				3.2763										7.5431
															3.5067																				7.2118										9.0479
															3.7931																				4.0874										6.5674
															4.21																				11.193										6.6052
															5.351																				5.6184										6.718
															6.5591																				5.2683										4.6483
															3.8376																				2.5926										4.1574
															3.4423																				7.4692										6.9181
															3.186																				5.6994										11.371
															4.2272																				4.0279										6.2676
															4.3862																				6.2608										7.3402
															3.5194																				6.8965										3.2278
															5.1101																				5.6532										7.0137
															3.6042																				3.9813										5.5863
															2.4021																				5.9448										5.9372
															3.6095																				3.8843										5.4405
															3.3672																				3.0045										10.571
															3.5279																				3.2468										11.278
															3.576																				9.0371										6.5822
															4.1663																				8.0078										6.8381
															4.0309																				7.5071										5.8866
															3.5303																				7.4858										7.2309
															3.1965																				3.6838										8.1608
															3.8877																				5.3212										5.1109
															7.0983																				3.4689										7.6805
															3.0234																				3.2136										6.7415
															4.1177																				3.5649										5.2001
															4.1509																				6.9278										4.1237
															4.1968																				4.795										6.3625
															2.888																				5.3541										6.2113
															2.1362																				6.9434										4.7787
															5.2763																				4.6979										7.4714
															2.532																				6.5091										4.188
															3.3978																				8.8942										5.7443
															2.5845																				5.354										5.1946
															4.532																				5.3895										10.911
															2.678																				3.8022										5.0859
															4.5679																				3.4829										8.0702
																																			5.0811										9.3824
																																			3.3936										7.0617
																																			5.7563										6.0162
																																			14.02										8.0432
																																			4.8615										10.616
																																			6.4781										4.8703
																																			6.8045										8.3206
																																			4.2994										6.2977
																																			3.6629										2.1868
																																			4.4408										7.2988
																																			3.6291										3.5794
																																			3.6467										3.3628
																																			6.6897										8.0858
																																			8.1071										7.2598
																																			3.5323										8.9323
																																			8.2613										4.085
																																			5.6303										4.1535
																																			5.2224										7.7659
																																			3.3779										7.6177
																																			3.3907										7.5299
																																			7.1823
																																			5.5481
																																			5.0958
																																			7.5476
																																			8.5242
																																			6.0802
																																			7.8665
																																			6.1914
																																			4.4074
																																			5.5679
																																			3.8276
																																			4.0367
																																			3.2701
																																			2.6227
																																			4.4018
																																			3.886
																																			5.6459
																																			5.7272
																																			5.567
																																			6.0864
																																			4.3115
																																			5.3339
																																			3.0685
																																			4.4937
																																			2.9054
																																			6.5787
																																			4.1981
																																			5.9608
																																			5.6733
																																			6.2746
																																			3.3905
																																			5.0729
																																			6.7659
																																			4.6301
																																			5.7578
																																			5.2469
																																			5.2961
																																			2.6008
																																			2.3347
																																			3.3654
																																			5.9856
																																			5.9194
																																			4.3813
																																			5.2961
																																			4.4409
																																			4.0481
																																			4.3019
																																			2.6492
[truncated: 10 more columns]

## Sheet: FigureS3
Label1							Replicate #1												Replicate #2												Replicate #3												Average
Label2							LB	BAC	1e-05	4e-05	7.5e-05	0.000125	0.00025	0.0005	0.001	0.0025	0.005		LB	BAC	1e-05	4e-05	7.5e-05	0.000125	0.00025	0.0005	0.001	0.0025	0.005		LB	BAC	1e-05	4e-05	7.5e-05	0.000125	0.00025	0.0005	0.001	0.0025	0.005		LB	BAC	1e-05	4e-05	7.5e-05	0.000125	0.00025
0s	37.2 °C	FLU					389	363	365	352	364	354	353	361	359	350	352		379	374	369	354	374	365	367	368	366	344	344		379	364	365	353	364	358	356	368	351	330	347		382.333	367	366.333	353	367.333	359	358.667
600s	37.1 °C						362	349	354	340	354	347	341	354	346	336	340		363	362	353	341	358	352	348	354	354	338	329		362	349	355	341	353	351	343	351	342	323	343		362.333	353.333	354	340.667	355	350	344
1200s	37.0 °C						359	340	344	331	346	338	332	344	340	337	333		360	353	348	335	350	346	341	348	345	338	326		352	345	349	336	346	349	338	348	334	320	336		357	346	347	334	347.333	344.333	337
1800s	37.2 °C						356	339	340	328	342	337	329	340	339	333	329		354	347	343	328	345	336	335	346	340	334	325		359	343	345	328	340	339	329	342	328	318	337		356.333	343	342.667	328	342.333	337.333	331
2400s	37.0 °C						353	330	334	320	334	329	329	340	336	339	336		351	342	336	323	341	335	329	344	345	345	334		354	338	338	330	338	335	330	337	335	330	339		352.667	336.667	336	324.333	337.667	333	329.333
3000s	36.9 °C						349	334	337	328	342	333	337	352	349	351	350		350	341	336	324	338	345	337	353	357	354	352		349	335	342	328	340	345	334	349	342	337	353		349.333	336.667	338.333	326.667	340	341	336
3600s	37.1 °C						346	331	339	334	346	350	355	371	376	377	385		348	342	338	329	352	353	354	370	377	375	379		348	335	341	341	350	355	355	368	370	359	383		347.333	336	339.333	334.667	349.333	352.667	354.667
4200s	36.9 °C						345	328	343	352	366	375	383	402	405	414	422		344	334	339	347	363	375	380	402	416	420	423		348	330	340	355	367	378	387	398	411	400	429		345.667	330.667	340.667	351.333	365.333	376	383.333
4800s	37.0 °C						344	329	357	389	408	418	436	457	464	474	481		345	334	355	382	403	417	437	456	466	476	488		347	334	363	392	408	420	438	456	459	461	483		345.333	332.333	358.333	387.667	406.333	418.333	437
5400s	37.2 °C						346	332	385	432	452	469	495	520	532	545	558		343	335	377	427	444	466	491	513	529	545	559		346	333	381	431	449	470	494	517	531	532	555		345	333.333	381	430	448.333	468.333	493.333
6000s	37.1 °C						348	331	415	493	515	536	572	596	616	631	652		347	330	409	494	511	541	567	602	617	638	647		349	330	413	493	516	538	573	603	610	610	649		348	330.333	412.333	493.333	514	538.333	570.667
6600s	37.2 °C						351	327	451	565	580	603	647	672	696	724	743		345	335	448	582	585	609	652	684	705	731	749		350	328	451	570	588	605	655	693	704	704	737		348.667	330	450	572.333	584.333	605.667	651.333
7200s	37.1 °C						354	329	493	653	671	684	727	759	784	814	862		341	335	487	673	671	697	734	770	784	825	855		344	330	494	661	672	687	738	773	780	791	842		346.333	331.333	491.333	662.333	671.333	689.333	733
7800s	37.1 °C						345	326	534	716	759	758	805	835	866	905	947		347	334	521	722	755	765	806	848	868	913	944		346	332	531	720	751	757	816	857	870	880	937		346	330.667	528.667	719.333	755	760	809
8400s	37.3 °C						345	325	548	759	831	826	875	907	939	981	1030		344	328	543	777	837	846	879	918	940	994	1040		343	329	555	768	839	832	893	926	938	953	1013		344	327.333	548.667	768	835.667	834.667	882.333
9000s	37.2 °C						341	326	585	825	914	925	960	990	1025	1061	1115		340	331	579	835	909	927	947	995	1014	1071	1135		342	329	588	832	912	908	979	1008	1020	1031	1117		341	328.667	584	830.667	911.667	920	962
9600s	37.1 °C						338	324	602	864	988	1014	1031	1054	1104	1152	1210		340	329	596	883	977	1021	1021	1064	1085	1162	1224		339	329	609	872	989	998	1042	1077	1093	1112	1191		339	327.333	602.333	873	984.667	1011	1031.33
10200s	37.1 °C						345	324	618	902	1040	1075	1097	1123	1166	1224	1295		336	326	616	923	1042	1100	1095	1138	1160	1248	1319		344	328	621	908	1043	1068	1110	1151	1158	1177	1276		341.667	326	618.333	911	1041.67	1081	1100.67
10800s	37.1 °C						340	326	643	944	1105	1147	1167	1201	1241	1311	1392		342	330	631	957	1101	1174	1173	1209	1242	1341	1399		342	324	636	944	1097	1141	1193	1225	1249	1266	1366		341.333	326.667	636.667	948.333	1101	1154	1177.67
11400s	37.2 °C						344	325	646	956	1141	1217	1227	1255	1314	1382	1440		340	330	639	975	1149	1242	1227	1284	1307	1398	1500		341	335	651	978	1137	1210	1252	1272	1303	1326	1428		341.667	330	645.333	969.667	1142.33	1223	1235.33
12000s	37.1 °C						345	327	653	981	1183	1287	1291	1315	1373	1446	1530		342	331	650	997	1184	1298	1282	1322	1358	1472	1588		343	332	656	986	1175	1260	1303	1318	1354	1386	1499		343.333	330	653	988	1180.67	1281.67	1292
12600s	37.2 °C						344	329	660	985	1209	1325	1333	1363	1439	1522	1592		342	334	653	1013	1212	1352	1328	1410	1434	1572	1637		343	331	662	1000	1218	1311	1354	1382	1423	1458	1575		343	331.333	658.333	999.333	1213	1329.33	1338.33
13200s	37.1 °C						347	327	662	1004	1235	1375	1373	1420	1486	1573	1663		342	333	655	1028	1233	1397	1357	1435	1474	1611	1687		344	332	666	1014	1230	1350	1400	1421	1470	1494	1640		344.333	330.667	661	1015.33	1232.67	1374	1376.67
13800s	37.1 °C						351	327	668	1005	1251	1400	1408	1448	1526	1615	1713		341	335	669	1040	1261	1426	1395	1474	1507	1661	1748		341	331	669	1018	1245	1377	1419	1441	1496	1535	1664		344.333	331	668.667	1021	1252.33	1401	1407.33
14400s	37.0 °C						344	334	679	1021	1274	1435	1444	1489	1566	1661	1745		339	330	667	1039	1262	1447	1415	1507	1549	1692	1808		345	336	673	1023	1262	1408	1455	1481	1530	1568	1701		342.667	333.333	673	1027.67	1266	1430	1438
15000s	36.9 °C						346	334	673	1029	1266	1445	1473	1510	1593	1689	1779		344	330	665	1039	1259	1461	1435	1541	1566	1720	1857		342	332	682	1035	1264	1427	1484	1503	1555	1608	1739		344	332	673.333	1034.33	1263	1444.33	1464
15600s	37.1 °C						347	331	677	1021	1273	1474	1508	1538	1618	1724	1818		341	334	668	1051	1263	1481	1470	1551	1594	1773	1879		351	330	686	1040	1269	1439	1510	1516	1584	1634	1772		346.333	331.667	677	1037.33	1268.33	1464.67	1496
16200s	37.2 °C						346	332	682	1034	1269	1482	1525	1557	1643	1740	1841		342	330	671	1055	1269	1494	1496	1570	1602	1777	1905		346	332	681	1043	1273	1451	1533	1526	1590	1632	1762		344.667	331.333	678	1044	1270.33	1475.67	1518
16800s	37.3 °C						344	330	679	1034	1271	1492	1550	1572	1649	1757	1863		345	332	670	1053	1268	1488	1493	1578	1602	1779	1908		341	330	679	1043	1278	1462	1551	1531	1594	1631	1774		343.333	330.667	676	1043.33	1272.33	1480.67	1531.33
17400s	36.8 °C						346	332	670	1023	1285	1493	1582	1594	1683	1808	1901		342	332	668	1056	1277	1513	1548	1620	1649	1849	1960		341	331	677	1037	1278	1456	1580	1549	1621	1689	1808		343	331.667	671.667	1038.67	1280	1487.33	1570
18000s	37.0 °C						344	334	683	1034	1283	1488	1595	1592	1671	1795	1917		344	332	670	1059	1279	1496	1546	1586	1625	1813	1952		341	334	677	1037	1267	1444	1573	1536	1606	1685	1816		343	333.333	676.667	1043.33	1276.33	1476	1571.33
																																											347.194
0s	37.1 °C	OD					0.0965	0.1297	0.1321	0.1327	0.1326	0.1325	0.1342	0.133	0.1329	0.1323	0.1322		0.0967	0.1344	0.1325	0.1317	0.134	0.1336	0.1351	0.1345	0.1369	0.1326	0.1319		0.0963	0.1308	0.1327	0.1333	0.1339	0.1348	0.1339	0.1342	0.1344	0.1347	0.1338		0.0965	0.131633	0.132433	0.132567	0.1335	0.133633	0.1344
600s	37.3 °C						0.0967	0.141	0.1447	0.1458	0.1455	0.1453	0.1469	0.1463	0.1462	0.1451	0.1437		0.0969	0.1458	0.1439	0.1427	0.1456	0.1454	0.1461	0.1455	0.1475	0.1442	0.1429		0.0964	0.1412	0.1439	0.1452	0.1452	0.1464	0.1457	0.1461	0.147	0.1469	0.1456		0.0966667	0.142667	0.144167	0.144567	0.145433	0.1457	0.146233
1200s	37.1 °C						0.0964	0.156	0.1617	0.1633	0.1623	0.1623	0.1642	0.1644	0.1644	0.1625	0.1602		0.0967	0.1634	0.1609	0.1602	0.1633	0.1632	0.1638	0.1638	0.166	0.1612	0.1596		0.0965	0.1576	0.1615	0.1638	0.1643	0.1648	0.1641	0.1648	0.1652	0.165	0.1628		0.0965333	0.159	0.161367	0.162433	0.1633	0.163433	0.164033
1800s	37.1 °C						0.0966	0.1765	0.1837	0.1843	0.1842	0.1842	0.1852	0.1856	0.185	0.1815	0.1785		0.097	0.185	0.1826	0.1816	0.1855	0.1853	0.1856	0.1856	0.1866	0.1808	0.178		0.0965	0.1785	0.1842	0.1861	0.1873	0.1878	0.1857	0.186	0.187	0.1857	0.1823		0.0967	0.18	0.1835	0.184	0.185667	0.185767	0.1855
2400s	37.0 °C						0.0969	0.2019	0.2109	0.2137	0.2106	0.2087	0.2096	0.2091	0.2087	0.204	0.1985		0.0969	0.2112	0.2093	0.2085	0.2123	0.2115	0.2114	0.2071	0.2083	0.2026	0.1977		0.0966	0.2032	0.2125	0.2171	0.2155	0.2171	0.2123	0.2108	0.2093	0.2078	0.2022		0.0968	0.205433	0.2109	0.2131	0.2128	0.212433	0.2111
3000s	36.9 °C						0.0969	0.2304	0.2419	0.2377	0.2382	0.2358	0.2356	0.2341	0.235	0.2273	0.2194		0.0966	0.2421	0.2396	0.2337	0.2402	0.2368	0.2349	0.2318	0.2354	0.2247	0.2181		0.0965	0.2343	0.2429	0.2411	0.241	0.2403	0.2342	0.2345	0.2362	0.2321	0.2222		0.0966667	0.2356	0.241467	0.2375	0.2398	0.237633	0.2349
3600s	37.2 °C						0.097	0.2542	0.2652	0.2561	0.2603	0.2563	0.2556	0.2596	0.2595	0.2507	0.2414		0.0966	0.2652	0.2615	0.2514	0.26	0.2565	0.2553	0.2533	0.2592	0.2474	0.2405		0.0965	0.2557	0.2628	0.2567	0.2628	0.2635	0.254	0.2553	0.2608	0.2558	0.2433		0.0967	0.258367	0.263167	0.254733	0.261033	0.258767	0.254967
4200s	37.1 °C						0.0971	0.2881	0.2914	0.2772	0.2793	0.2754	0.2751	0.2784	0.2769	0.2704	0.2644		0.0966	0.3004	0.2893	0.2734	0.2795	0.2761	0.2737	0.2751	0.2787	0.2681	0.2636		0.0965	0.2896	0.2894	0.2791	0.2792	0.2785	0.273	0.2737	0.2791	0.275	0.2677		0.0967333	0.2927	0.290033	0.276567	0.279333	0.276667	0.273933
4800s	37.2 °C						0.0969	0.314	0.3243	0.3068	0.3055	0.3023	0.3005	0.3003	0.2967	0.296	0.2899		0.0968	0.3282	0.3195	0.3017	0.3051	0.3028	0.2991	0.2978	0.2986	0.29	0.286		0.0962	0.3185	0.3209	0.3052	0.3038	0.3034	0.2958	0.2962	0.3005	0.2998	0.2889		0.0966333	0.320233	0.321567	0.304567	0.3048	0.302833	0.298467
5400s	36.9 °C						0.0968	0.3294	0.3413	0.3203	0.3207	0.3178	0.3166	0.319	0.3186	0.3164	0.3147		0.0968	0.3465	0.3362	0.3182	0.3203	0.3144	0.3126	0.3105	0.3182	0.3102	0.3112		0.0962	0.3345	0.3355	0.3219	0.3253	0.3198	0.3133	0.3164	0.323	0.3219	0.3236		0.0966	0.3368	0.337667	0.320133	0.3221	0.317333	0.314167
6000s	37.1 °C						0.0969	0.3466	0.3572	0.3451	0.3474	0.3427	0.3451	0.3451	0.3443	0.3443	0.3428		0.0968	0.363	0.355	0.3446	0.35	0.344	0.3487	0.3416	0.3453	0.3381	0.3377		0.0965	0.3537	0.3548	0.3483	0.3514	0.3511	0.343	0.3449	0.3496	0.3497	0.3475		0.0967333	0.354433	0.355667	0.346	0.3496	0.345933	0.3456
6600s	37.2 °C						0.097	0.3657	0.3655	0.3686	0.3619	0.3562	0.3579	0.3592	0.3597	0.3638	0.3558		0.0971	0.3782	0.3654	0.3669	0.3678	0.3639	0.3631	0.3612	0.3647	0.3619	0.3517		0.0966	0.371	0.3692	0.3708	0.3715	0.3671	0.3616	0.3652	0.3655	0.3681	0.3573		0.0969	0.371633	0.3667	0.368767	0.367067	0.3624	0.360867
7200s	37.2 °C						0.097	0.3848	0.3798	0.3869	0.3896	0.3739	0.3743	0.3724	0.3719	0.3732	0.3786		0.0967	0.3966	0.3779	0.3822	0.3891	0.3771	0.3769	0.3737	0.3753	0.3705	0.3718		0.0955	0.3897	0.3814	0.3876	0.3936	0.3819	0.3756	0.3785	0.3767	0.377	0.3733		0.0964	0.390367	0.3797	0.385567	0.390767	0.377633	0.3756
7800s	37.1 °C						0.0969	0.4026	0.3876	0.3877	0.403	0.3875	0.3884	0.3877	0.3875	0.3883	0.3872		0.0968	0.4093	0.3846	0.3851	0.4025	0.3942	0.3929	0.3905	0.3915	0.3878	0.3841		0.0955	0.4025	0.3896	0.3936	0.4094	0.3988	0.3944	0.3967	0.3957	0.3946	0.3884		0.0964	0.4048	0.387267	0.3888	0.404967	0.3935	0.3919
8400s	37.5 °C						0.0959	0.413	0.399	0.3986	0.4108	0.4071	0.4023	0.4007	0.3991	0.397	0.3993		0.097	0.4234	0.3975	0.3959	0.4113	0.4141	0.4056	0.4024	0.402	0.3956	0.3957		0.0956	0.4174	0.4035	0.4054	0.4194	0.4151	0.4061	0.4054	0.4049	0.4032	0.4		0.0961667	0.417933	0.4	0.399967	0.413833	0.4121	0.404667
9000s	37.0 °C						0.0961	0.4229	0.4158	0.4078	0.4243	0.4345	0.4177	0.4159	0.4155	0.413	0.4125		0.0967	0.43	0.4103	0.4035	0.423	0.4348	0.4169	0.4148	0.415	0.41	0.4116		0.0956	0.4234	0.4164	0.4125	0.4296	0.435	0.4159	0.4158	0.4161	0.4153	0.4154		0.0961333	0.425433	0.414167	0.407933	0.425633	0.434767	0.416833
9600s	37.2 °C						0.0962	0.4258	0.4268	0.4134	0.4348	0.449	0.4273	0.4259	0.4266	0.4265	0.4237		0.0968	0.4363	0.4227	0.4097	0.4396	0.4537	0.4312	0.4294	0.4293	0.4257	0.4246		0.0953	0.4302	0.4261	0.4179	0.4442	0.4557	0.4314	0.4328	0.4311	0.4296	0.4265		0.0961	0.430767	0.4252	0.413667	0.439533	0.4528	0.429967
10200s	37.2 °C						0.0962	0.4333	0.4301	0.4204	0.4429	0.4577	0.4382	0.436	0.4367	0.4364	0.4357		0.0964	0.4421	0.4305	0.4164	0.4458	0.462	0.4394	0.4378	0.4382	0.4353	0.4355		0.0955	0.4353	0.4337	0.4234	0.4498	0.4634	0.4403	0.4411	0.4408	0.4402	0.4389		0.0960333	0.4369	0.431433	0.420067	0.446167	0.461033	0.4393
10800s	37.0 °C						0.0962	0.4364	0.4371	0.4225	0.4483	0.4627	0.449	0.447	0.4484	0.4505	0.4476		0.0964	0.4483	0.4379	0.4252	0.4521	0.4698	0.4513	0.451	0.4522	0.4493	0.447		0.0954	0.44	0.4399	0.4288	0.4558	0.47	0.4519	0.4542	0.4543	0.4535	0.4503		0.096	0.441567	0.4383	0.4255	0.452067	0.4675	0.450733
11400s	36.9 °C						0.0961	0.4454	0.444	0.426	0.4567	0.4732	0.462	0.46	0.4604	0.4606	0.4563		0.0966	0.4534	0.4393	0.4249	0.4564	0.4766	0.4609	0.4588	0.4599	0.4576	0.4581		0.0956	0.4481	0.4475	0.4307	0.4612	0.4768	0.4613	0.462	0.4633	0.4634	0.4592		0.0961	0.448967	0.4436	0.4272	0.4581	0.475533	0.4614
12000s	36.9 °C						0.0962	0.4472	0.4476	0.443	0.4641	0.481	0.4748	0.4686	0.4706	0.4715	0.4681		0.0962	0.4584	0.4492	0.4452	0.4643	0.4864	0.4759	0.4705	0.4719	0.4703	0.469		0.0954	0.4528	0.4538	0.4475	0.4689	0.4847	0.4775	0.4742	0.4743	0.4746	0.4705		0.0959333	0.4528	0.4502	0.445233	0.465767	0.484033	0.476067
12600s	36.9 °C						0.0961	0.4509	0.4544	0.4512	0.4711	0.4845	0.4952	0.48	0.4831	0.4852	0.4779		0.0967	0.4667	0.4549	0.4507	0.4715	0.4894	0.4974	0.4807	0.4842	0.482	0.4781		0.0955	0.4587	0.4578	0.4573	0.4758	0.4901	0.5017	0.4858	0.4855	0.4866	0.4764		0.0961	0.458767	0.4557	0.453067	0.4728	0.488	0.4981
13200s	37.1 °C						0.0969	0.4548	0.4612	0.4632	0.4748	0.4915	0.5116	0.4928	0.4951	0.4967	0.4915		0.0964	0.469	0.4607	0.4605	0.4758	0.4973	0.5151	0.4947	0.4949	0.4941	0.4912		0.0957	0.4646	0.4644	0.4682	0.4784	0.4954	0.5174	0.4979	0.4967	0.4976	0.4906		0.0963333	0.4628	0.4621	0.463967	0.476333	0.494733	0.5147
13800s	37.1 °C						0.097	0.4553	0.4718	0.4729	0.4737	0.4978	0.5229	0.5	0.5022	0.5029	0.4986		0.0964	0.4705	0.4684	0.4663	0.4707	0.5023	0.5261	0.5007	0.502	0.5009	0.4997		0.0958	0.4639	0.4735	0.4782	0.477	0.5027	0.5294	0.5048	0.5046	0.505	0.4991		0.0964	0.463233	0.471233	0.472467	0.4738	0.500933	0.526133
14400s	37.0 °C						0.097	0.4578	0.4807	0.4823	0.4844	0.5047	0.5332	0.5102	0.5129	0.5139	0.5095		0.0963	0.4736	0.4748	0.4734	0.4827	0.5091	0.536	0.5115	0.511	0.5114	0.5106		0.0958	0.4641	0.4813	0.4884	0.4884	0.5098	0.5404	0.5157	0.5145	0.5146	0.5106		0.0963667	0.465167	0.478933	0.481367	0.485167	0.507867	0.536533
15000s	37.1 °C						0.0971	0.4627	0.4878	0.4924	0.4976	0.5099	0.5398	0.5231	0.525	0.5264	0.5255		0.0969	0.4786	0.4819	0.4816	0.496	0.5118	0.5407	0.5232	0.5213	0.5224	0.5273		0.0958	0.4687	0.4903	0.4986	0.5026	0.5127	0.5441	0.5269	0.5243	0.5248	0.5248		0.0966	0.47	0.486667	0.490867	0.498733	0.511467	0.541533
15600s	37.3 °C						0.0969	0.4633	0.4963	0.5018	0.5063	0.5132	0.544	0.5303	0.5318	0.5334	0.5378		0.0962	0.4809	0.4885	0.4864	0.5065	0.5143	0.5458	0.5312	0.5293	0.5325	0.5388		0.0956	0.466	0.4947	0.5059	0.5121	0.515	0.5483	0.5343	0.5327	0.5335	0.5359		0.0962333	0.470067	0.493167	0.498033	0.5083	0.514167	0.546033
16200s	37.3 °C						0.0968	0.4677	0.5039	0.5143	0.5191	0.5202	0.551	0.5417	0.5433	0.5457	0.5507		0.0964	0.4847	0.494	0.4974	0.519	0.5222	0.5534	0.5402	0.5391	0.5407	0.5495		0.0956	0.4673	0.5031	0.5178	0.5244	0.5231	0.5593	0.545	0.5432	0.5428	0.5453		0.0962667	0.473233	0.500333	0.509833	0.520833	0.521833	0.554567
16800s	37.1 °C						0.0972	0.4683	0.5078	0.5216	0.5308	0.5338	0.559	0.553	0.5553	0.5584	0.5672		0.0969	0.4893	0.4963	0.5045	0.5305	0.5363	0.5621	0.5525	0.552	0.5531	0.5655		0.0961	0.4692	0.5057	0.5237	0.5337	0.5329	0.5674	0.5575	0.5551	0.5543	0.56		0.0967333	0.4756	0.503267	0.5166	0.531667	0.534333	0.562833
17400s	37.2 °C						0.0968	0.472	0.507	0.5195	0.5416	0.5476	0.5657	0.565	0.5683	0.5755	0.5817		0.0966	0.4954	0.4947	0.5023	0.5415	0.5484	0.5663	0.5651	0.5651	0.5687	0.577		0.0954	0.4743	0.5053	0.5216	0.5468	0.5486	0.5715	0.5685	0.5668	0.5679	0.5697		0.0962667	0.480567	0.502333	0.514467	0.5433	0.5482	0.567833
18000s	37.0 °C						0.097	0.4708	0.5147	0.531	0.5521	0.5515	0.5667	0.5708	0.5718	0.5759	0.5917		0.0968	0.4957	0.5006	0.5107	0.55	0.5521	0.5671	0.569	0.5652	0.5696	0.5873		0.0957	0.4708	0.5137	0.5319	0.5527	0.552	0.571	0.5758	0.5693	0.5701	0.5811		0.0965	0.4791	0.509667	0.524533	0.5516	0.551867	0.568267
Date of measurement: 2022-02-08/Time of measurement: 12:12:06																																											0.0964269
08022022-Flu Kinetic_MG1655 p006GFP-pBAD_Arabinose_5hours.wsp
infinite 200
Instrument serial number: 903002650
Plate
Plate Description: [COS96ft] - Corning 96 Flat Transparent
Plate with Cover: No
Barcode: No
Part of Plate
Range: B2:G11
Temperature
Mode: On
Temperature: 37.0 °C
Wait for Temperature
Minimum Temperature: 36.5 °C
Maximum Temperature: 37.5 °C
Kinetic Cycle
Duration: 05:00:00
Wait Time: 00:10:00
Shaking
Duration: 540 sec
Mode: Linear
Amplitude: 5 mm
Frequency: 64.8 rpm
Wait (Timer)
Wait Time: 00:00:05
Wait for injection: No
Ignore wait for last kinetic cycle: No
Fluorescence Intensity
Excitation Wavelength: 395 nm
Excitation Bandwidth: 9 nm
Emission Wavelength: 506 nm
Emission Bandwidth: 20 nm
ReadingMode: Top
Lag Time: 0 μs
Integration Time: 20 μs
Number of Reads: 5
Settle Time: 10 ms
Gain: Manual
Gain Value: 50
Label: Label1
Absorbance
Measurement Wavelength: 600 nm
Measurement Bandwidth: 9 nm
Number of Reads: 10
Settle Time: 0 ms
Label: Label2
Total kinetic run time: 5h
[truncated: 39 more columns]

## Sheet: Histograms FigS5C
gen(-3)	gen(-2)	gen(-1)	gen(0)	gen(1)	gen(2)	gen(3)	gen(4)	gen(5)	gen(6)	gen(7)	gen(8)	gen(9)	gen(10)		Histograms	gen(-3)	gen(-2)	gen(-1)	gen(0)	gen(1)	gen(2)	gen(3)	gen(4)	gen(5)	gen(6)	gen(7)	gen(8)	gen(9)	gen(10)
2.688	3.0058	4.0068	3.3177	2.587	3.7937	4.4468	4.6812	3.9136	3.7857	2.9634	2.9026	3.5608	3.0128		0	0	0	0	0	0	0	0	0	0	0	0	0	0	0
2.5264	3.0398	3.2325	2.485	3.0806	2.9131	3.1065	3.853	3.0945	3.0994	3.9202	3.6544	4.3043	3.9626		0.5	0	0	0	0	0	0	0	0	0	0	0	0	0	0
2.875	3.9656	3.8401	3.5654	3.786	4.3532	3.395	3.7366	4.1398	3.8877	2.5469	2.2461	2.3743	3.2197		1	0	0	0	0	0	0	0	0	0	0	0	0	0	0
2.4053	2.4717	2.9403	3.3896	2.3658	2.5722	3.0193	3.0729	4.2822	4.0576	3.5567	3.6093	3.0291	2.3744		1.5	0	0	0	0	1	0	0	0	1	0	0	0	0	0
3.2425	3.84	3.9853	3.84	3.4153	4.3142	5.5857	5.3416	5.6669	5.1114	4.4876	5.9192	4.1446	6.0622		2	5	7	4	5	3	3	5	4	1	3	4	1	3	4
2.8973	3.5342	3.6177	3.4862	4.8245	3.2361	2.9672	2.7844	3.3289	3.2408	2.6795	2.5391	2.9229	3.6741		2.5	15	15	13	10	15	13	7	10	9	8	7	11	7	6
2.8539	2.9435	2.6634	2.5047	2.6817	3.1319	2.909	4.3496	3.6853	3.1381	3.3425	3.9967	4.1195	7.9439		3	14	10	14	17	10	9	13	9	9	12	13	11	10	15
2.6493	2.0129	2.4831	2.7136	3.2389	3.3447	3.4256	2.9841	3.2033	2.8703	3.1201	3.3459	3.884	3.0598		3.5	4	8	6	8	5	8	6	6	8	8	5	5	9	4
2.4729	2.8172	3.3773	3.2082	3.6911	2.4477	3.3427	3.3937	3.6323	3.6272	3.4064	3.6352	3.0879	3.1462		4	2	1	4	1	4	4	4	4	6	4	3	0	6	3
4.3691	3.5936	3.241	2.9125	2.7741	2.6318	3.1371	3.5672	3.0271	3.8163	4.6168	3.401	3.4375	3.1377		4.5	0	0	0	0	1	1	3	4	3	0	2	3	0	4
6.887	3.2112	3.5564	3.6674	2.7046	3.0868	2.8612	2.1683	1.6851	3.9542	4.5431	4.761	3.6259	3.4552		5	0	0	0	0	0	1	0	1	0	3	2	6	2	0
3.1469	2.4782	2.1157	3.0359	2.6547	3.5801	3.5989	4.8986	4.042	4.3585	3.3972	2.9707	3.9727	4.9697		5.5	0	0	0	0	0	0	1	1	1	0	2	2	0	0
3.2202	3.7002	3.3534	3.6621	3.6061	2.9911	3.5621	4.5146	4.3364	4.1629	3.2651	3.2343	2.4759	3.3754		6	0	0	0	0	0	0	0	0	0	1	1	0	1	2
3.3677	2.7784	3.4441	2.338	2.5611	2.6344	2.2624	2.2909	4.6707	4.1043	6.1616	4.8394	3.9085	2.7946		6.5	1	0	0	0	0	0	0	0	0	0	0	0	1	0
3.3916	3.6025	2.8044	3.3197	3.7071	3.7338	4.4839	2.999	2.6329	2.5374	3.0852	3.9466	3.217	3.194		7	0	0	0	0	0	0	0	0	1	0	0	0	0	0
2.4627	2.9165	3.1409	3.6717	2.5443	2.9978	3.0519	3.2981	3.2574	3.0039	2.6802	3.3791	3.7883	4.0298		7.5	0	0	0	0	0	0	0	0	0	0	0	0	0	1
3.157	3.7552	2.9542	3.1358	4.1869	3.8402	3.2946	5.6706	4.9456	5.3597	5.5138	5.0291	3.8141	3.4701		8	0	0	0	0	0	0	0	0	0	0	0	0	0	0
3.4723	3.6354	4.4657	2.8713	2.8891	4.9283	4.236	3.9147	4.3968	3.4242	3.7797	3.3325	3.3763	3.1875		8.5	0	0	0	0	0	0	0	0	0	0	0	0	0	0
2.6933	3.2114	3.4938	2.9392	4.4197	5.3455	4.2901	2.8658	2.9654	3.1984	3.5638	4.5005	4.1858	3.5612		9	0	0	0	0	0	0	0	0	0	0	0	0	0	0
3.555	2.7028	3.4123	2.958	2.948	3.6266	3.6322	3.344	3.8189	3.0727	3.2956	3.0461	3.3618	2.9058		9.5	0	0	0	0	0	0	0	0	0	0	0	0	0	0
3.3222	2.6504	3.3264	3.7943	2.6642	3.1312	2.6851	2.9258	2.8738	2.698	3.5608	2.5716	2.7561	2.2578		10	0	0	0	0	0	0	0	0	0	0	0	0	0	0
2.7368	2.4803	2.6265	2.6198	2.0169	2.1113	4.6983	2.6511	2.2151	3.1652	4.2407	2.6696	3.5222	2.5628		10.5	0	0	0	0	0	0	0	0	0	0	0	0	0	0
2.7747	2.633	2.5339	2.7947	2.8859	2.7088	2.4398	2.1513	3.7468	3.018	4.0123	5.3451	6.0947	6.4323		11	0	0	0	0	0	0	0	0	0	0	0	0	0	0
3.5499	3.2373	3.0117	3.7346	3.1089	3.9297	4.9801	4.2363	4.075	2.9445	2.5419	2.6798	2.6064	2.8514		11.5	0	0	0	0	0	0	0	0	0	0	0	0	0	0
2.8456	2.8864	3.6306	3.1305	4.242	3.3364	2.3205	2.5068	2.5695	2.3843	2.2961	2.7358	2.7043	2.7021
2.8481	3.1289	2.5447	3.0149	3.2804	3.5258	2.2714	2.7101	3.6708	3.6915	5.4992	5.8291	6.5762	4.6451
3.2025	3.3889	3.2587	3.07	2.7929	3.5833	3.0879	2.9628	3.1451	3.2215	3.3208	3.2184	2.4045	2.3406
2.4305	2.362	2.9001	3.2848	4.205	4.1772	3.9406	3.6184	2.9114	2.7006	3.0233	3.2765	2.7684	3.2478
2.8946	2.4588	2.3214	2.4903	1.8629	2.3451	2.7747	4.4204	4.5055	3.4609	3.2615	2.8332	3.3624	3.2411
3.1566	2.7724	2.8271	3.4541	3.0473	2.6155	2.5317	2.2577	2.7141	2.8968	2.769	2.7256	3.1545	3.0373
3.0844	2.9901	2.8751	2.1858	3.054	2.8951	2.1311	3.4117	2.9262	2.4428	2.3754	2.5366	2.5769	2.4466
3.6561	2.0292	2.2645	2.2491	3.2425	4.3456	4.5383	3.5544	3.4536	2.8597	3.2156	3.0451	3.9603	3.4133
2.9295	2.5494	3.3084	3.4529	2.8572	2.8392	3.1616	3.0409	3.0832	2.7498	2.793	3.4579	3.0785	2.5027
3.3795	3.333	4.2347	3.3109	3.2853	2.6885	3.2975	4.1157	7.0807	5.1247	3.4699	5.0458	5.4725	4.5083
4.0737	3.3906	2.7165	2.8722	2.5066	2.674	3.1509	3.0882	2.9776	2.3616	2.4048	5.0127	4.3187	4.8389
2.0202	2.7646	2.849	3.1922	2.2598	2.8893	3.942	3.2866	3.7942	3.0382	2.4942	2.9861	2.8408	3.8597
2.5066	2.8269	3.4969	3.3998	3.5859	3.2748	3.1163	4.6548	3.6998	6.0573	5.5137	5.4213	4.4266	4.0487
2.7469	2.7331	3.0986	3.5533	2.7591	3.4677	3.5848	3.0372	3.1719	3.9514	5.2727	5.4649	5.1625	4.392
3.8645	3.4923	3.7556	4.0485	3.0435	3.205	2.95	2.9691	2.8319	3.8177	3.3903	3.1047	3.1832	3.2298
3.0423	2.7868	2.5286	3.2165
3.2715	4.255	4.3209	2.9268

## Sheet: CT dynamics FigS6A
generation	0.0019% Arabinose	SE	0.0025% Arabinose	SE	0.003% Arabinose	SE	M9CG	SE		Arabinose %	Max CT increase
-3	-2.1664	1.4609			-1.4934	1.1535				0.0019	5.7748
-2	1.1958	1.6472	1.1505	1.9285	0.18202	1.6355	-2.9001	2.5316		0.0025	6.9071
-1	-1.8042	2.2308	-0.39785	1.5259	0.024123	2.0429	-1.4337	2.8665		0.003	9.3399
0	2.7748	1.1619	-0.75269	1.3866	1.2873	1.8	4.3337	2.577
1	3.7221	2.6189	-0.97165	2.1382	1.1294	1.5919	9.6064	2.9224
2	4.9853	1.9912	3.1193	2.9616	3.0241	1.5095	10.788	3.2414
3	5.3011	3.1653	6.9071	2.2997	9.3399	3.1449	12.061	3.7234
4	5.3011	2.669	3.2405	2.1083	1.6031	2.4899	11.334	3.4203
5	1.3537	1.9554	2.6344	2.7066	-0.29167	1.312	7.2428	3.3782
6	4.5395	1.3576	2.3011	2.2662	1.2873	2.4103	5.2428	2.8934
7	5.7748	2.1324	4.089	1.568	4.0066	3.1677	3.061	2.4565
8	3.2485	2.51	2.4526	1.8177	0.83991	1.9431	7.8366	4.8052
9	3.3748	2.2282	2.1496	2.4936	2.2346	2.9954	6.2428	4.0563
10	0.005537	2.3384	3.7556	2.28	0.33991	2.1344	10.174	5.1621

## Sheet: Added size dynamics FigS6B
generation	0.0019% Arabinose	ST	SE	0.0025% Arabinose	ST	SE	0.003% Arabinose	ST	SE	M9CG	ST	SE	generation	Fit		Arabinose %	Max added size	STDev	Arabinose %	Max added size	STDev	Arabinose %	Max added size	ATDev
-2	0.025939	0.24968	0.05583	0.06292	0.51961	0.082157	-0.013112	0.35187	0.07868	-0.0049181	0.45671	0.072212	-2	-0.027065		0.0019	0.49624	0.10242	0.0025	0.54608	0.093086	0.003	0.7988	0.1383
-1	-0.13203	0.22401	0.05009	-0.12759	0.57146	0.090356	0.065501	0.31856	0.071232	-0.016192	0.42778	0.067638	-1.9	-0.024934
0	0.13203	0.2023	0.045235	0.064668	0.45759	0.072352	-0.065501	0.25008	0.055919	0.016192	0.42401	0.067042	-1.8	-0.022541
1	0.36853	0.23385	0.05229	0.016455	0.66259	0.10476	0.83367	0.64975	0.14529	0.52029	0.66893	0.10577	-1.7	-0.019855
2	0.51151	0.31518	0.070476	0.38645	0.71356	0.11282	0.82949	0.59492	0.13303	0.79385	0.71618	0.11324	-1.6	-0.016841
3	0.72853	0.35769	0.079982	0.52564	0.80032	0.12654	1.0298	0.59511	0.13307	0.91024	0.60934	0.096345	-1.5	-0.013462
4	0.95893	0.29504	0.065974	0.67201	0.87077	0.13768	1.3536	0.41241	0.092219	1.0195	0.54978	0.086928	-1.4	-0.0096769
5	1.1204	0.36158	0.080851	0.89942	0.96736	0.15295	1.1488	0.51416	0.11497	0.99285	0.43506	0.068789	-1.3	-0.0054406
6	1.0435	0.37804	0.084532	0.7221	0.84934	0.13429	1.1118	0.56928	0.1273	0.8078	0.54449	0.086091	-1.2	-0.00070394
7	1.2933	0.34189	0.076449	0.86231	0.98402	0.15559	1.2636	0.45103	0.10085	0.92351	0.7439	0.11762	-1.1	0.0045865
8	1.0352	0.31281	0.069947	1.0909	1.0466	0.16547	1.1284	0.42849	0.095814	0.89089	0.72956	0.11535	-1	0.010488
9	1.0384	0.34477	0.077093	0.96467	0.96208	0.15212	0.91578	0.3348	0.074864	0.87805	0.67223	0.10629	-0.9	0.017063
10	0.92642	0.35625	0.07966	0.9428	1.1793	0.18647	0.95579	0.32415	0.072483	1.2311	0.48723	0.077039	-0.8	0.024376
													-0.7	0.032497
													-0.6	0.041497
													-0.5	0.051453
													-0.4	0.062438
													-0.3	0.07453
													-0.2	0.087803
													-0.1	0.10233
													6.3838e-16	0.11817
													0.1	0.13538
													0.2	0.15401
													0.3	0.17408
													0.4	0.19562
													0.5	0.2186
													0.6	0.243
													0.7	0.26877
													0.8	0.2958
													0.9	0.324
													1	0.35322
													1.1	0.38329
													1.2	0.41402
													1.3	0.44522
													1.4	0.47665
													1.5	0.50809
													1.6	0.53931
													1.7	0.57009
													1.8	0.60023
													1.9	0.62953
													2	0.65782
													2.1	0.68496
													2.2	0.71083
													2.3	0.73536
													2.4	0.75846
													2.5	0.78012
													2.6	0.80032
													2.7	0.81908
													2.8	0.83641
													2.9	0.85236
													3	0.867
													3.1	0.88038
													3.2	0.89257
													3.3	0.90364
													3.4	0.91369
													3.5	0.92276
													3.6	0.93096
													3.7	0.93834
													3.8	0.94497
													3.9	0.95093
													4	0.95627
													4.1	0.96105
													4.2	0.96533
													4.3	0.96915
													4.4	0.97257
													4.5	0.97561
													4.6	0.97832
													4.7	0.98074
													4.8	0.98289
													4.9	0.98481
													5	0.98651
													5.1	0.98803
													5.2	0.98937
													5.3	0.99057
													5.4	0.99163
													5.5	0.99257
													5.6	0.99341
													5.7	0.99416
													5.8	0.99482
													5.9	0.9954
													6	0.99592
													6.1	0.99639
													6.2	0.99679
													6.3	0.99716
													6.4	0.99748
													6.5	0.99777
													6.6	0.99802
													6.7	0.99824
													6.8	0.99844
													6.9	0.99862
													7	0.99878
													7.1	0.99891
													7.2	0.99904
													7.3	0.99915
													7.4	0.99924
													7.5	0.99933
													7.6	0.99941
													7.7	0.99947
													7.8	0.99953
													7.9	0.99959
													8	0.99963
													8.1	0.99967
													8.2	0.99971
													8.3	0.99974
													8.4	0.99977
													8.5	0.9998
													8.6	0.99982
													8.7	0.99984
													8.8	0.99986
													8.9	0.99988
													9	0.99989
													9.1	0.9999
													9.2	0.99991
													9.3	0.99992
													9.4	0.99993
													9.5	0.99994
													9.6	0.99995
													9.7	0.99995
													9.8	0.99996
													9.9	0.99996
													10	0.99997

## Sheet: SuppFig8
Frac0	0.596958	0.521108	0.340659	0.547601	0.495539	0.456164	0.557426	0.531928	0.54678	0.474811	0.542206	0.515053	0.523215	0.468281	0.509449	0.497452	0.559183	0.557201	0.569658	0.473948	0.459379	0.521281	0.519839	0.548858	0.502536	0.487127	0.478805	0.540287	0.473841	0.488789	0.51067	0.520085	0.542451	0.402259	0.53392	0.526248	0.514441	0.518382	0.518174	0.55486	0.533683	0.513036	0.518492	0.549546	0.492938	0.493735	0.515337	0.499122	0.474189
FracTrans	0.499989	0.479509	0.538131	0.441151	0.495814	0.64037	0.486768	0.500988	0.543112	0.480356	0.476581	0.521858	0.490354	0.483267	0.510204	0.481658	0.509118	0.553465	0.44924	0.491487	0.508276	0.451311	0.530505	0.498066	0.504374	0.503797	0.587583	0.499572	0.462836	0.501675	0.541715	0.483543	0.507372	0.511905	0.506659	0.472326	0.533786	0.503524	0.51917	0.487463	0.484652	0.511683	0.445382	0.54673	0.543785	0.549706	0.494422	0.476805	0.517042
FracSat	0.482731	0.52323	0.48397	0.554746	0.495683	0.466697	0.478918	0.467377	0.45569	0.560707	0.577482	0.497421	0.548288	0.589223	0.527424	0.500825	0.417268	0.548864	0.511953	0.519907	0.496996	0.609378	0.499548	0.503123	0.443612	0.524142	0.508448	0.517236	0.484818	0.497687	0.478815	0.525906	0.503603	0.475743	0.489805	0.477785	0.526389	0.476801	0.563549	0.508556	0.497629	0.448365	0.554306	0.546742	0.44876	0.503863	0.506842	0.499118	0.470458
[truncated: 227 more columns]

## Sheet: SuppFig9
L_uninduced	Addedsize			L_gen3_ind	Addedsize			L_SatInduced	Addedsize			gen	Slope
2.01288	3.21603			4.44676	5.83858			2.24606	2.56275			-4	-0.157303
2.02918	4.788			3.10648	4.09265			2.25782	3.61473			-3	-0.242604
2.11571	3.17382			3.39501	4.14467			2.29607	2.54492			-2	-0.0177168
2.18578	3.16842			3.01932	3.41335			2.3406	3.79169			-1	0.0326024
2.24909	2.37791			5.58571	4.6126			2.36155	2.54824			0	0.170456
2.26446	1.33366			2.96722	2.63932			2.37429	3.78068			1	-0.0820073
2.32141	2.76668			2.90897	5.55464			2.37441	4.70588			2	0.372039
2.33795	3.82504			3.42564	3.00965			2.37543	2.63426			3	0.143761
2.36198	2.48249			3.34269	3.44905			2.38428	2.79157			4	0.0103139
2.45884	2.60603			3.13711	4.2035			2.40449	2.66975			5	0.116421
2.47167	1.98017			2.86121	1.21093			2.44279	2.51828			6	0.0268406
2.47822	3.2383			3.59895	5.88707			2.44657	3.21713			7	0.52907
2.48029	2.26942			3.56208	5.39614			2.4759	3.30125			8	0.173093
2.48314	2.16847			2.26239	2.31925			2.49421	3.41315			9	-0.0232845
2.48499	3.47674			4.48388	1.93328			2.50275	4.56154			10	0.128585
2.49031	2.03529			3.05186	3.81322			2.53664	2.57616
2.50469	2.88968			3.29465	7.42225			2.53736	3.31217
2.53388	2.84292			4.236	3.23218			2.53908	3.21364
2.5447	3.11886			4.29009	1.87219			2.54187	3.12418
2.54936	2.65797			3.63219	3.35525			2.54694	2.46252
2.61977	2.598			2.68509	3.13391			2.56278	3.8807
2.6265	2.21726			4.69833	3.4853			2.57159	3.03524
2.633	2.88219			2.43976	2.31438			2.57688	2.43169
2.6504	3.57175			4.98013	3.7347			2.60638	2.60125
2.66339	3.0485			2.32049	2.91107			2.66958	4.35586
2.70282	2.96239			2.27137	3.01034			2.67949	2.97849
2.7136	1.98668			3.0879	2.59687			2.67978	2.46445
2.7165	3.59354			3.94056	2.47901			2.68023	3.70231
2.7331	3.01364			2.77469	5.24923			2.69796	4.46665
2.73774	2.32044			2.53172	2.25422			2.70063	3.1445
2.73981	4.1805			2.13114	4.38017			2.70211	4.10394
2.76463	1.26096			4.5383	1.84246			2.70434	2.73264
2.77243	3.70262			3.16159	2.66059			2.7256	3.36034
2.77836	3.31724			3.29749	4.26473			2.73582	3.47706
2.79471	2.05646			3.15091	2.5718			2.74975	2.79629
2.80436	3.90456			3.94201	2.91256			2.7561	1.54252
2.81715	2.76474			3.11633	6.70626			2.76839	3.32194
2.8269	2.00527			3.58479	2.35507			2.76899	2.39404
2.82713	2.48689			2.95003	2.92411			2.79301	4.27144
2.849	2.17797							2.79463	2.27012
2.85963	1.85477							2.83318	3.22877
2.8713	4.68948							2.8408	3.80357
2.87512	2.66058							2.85141	1.76898
2.88639	3.18279							2.85969	3.25479
2.88961	2.34403							2.87026	3.80557
2.90015	1.79865							2.89683	2.6669
2.91247	3.67461							2.90264	4.69644
2.91653	2.05885							2.90585	2.72013
2.92335	2.88946							2.92291	4.64258
2.93918	3.58022							2.94445	2.10774
2.94033	2.22183							2.96343	2.74418
2.94355	2.77426							2.9707	3.94755
2.95421	3.63186							2.98611	2.98293
2.9901	2.27598							3.00391	2.34772
3.00576	2.88679							3.01277	5.03439
3.01168	2.98971							3.01803	5.01387
3.01343	3.57145							3.02331	2.50725
3.01493	1.57503							3.02907	1.93632
3.01688	2.70973							3.03729	3.62478
3.0342	3.91095							3.0382	2.18217
3.03586	1.82936							3.04509	4.59383
3.0398	1.78881							3.04612	4.15943
3.05244	2.94584							3.05979	2.20555
3.07004	2.94629							3.07268	3.26612
3.09855	2.65302							3.07853	1.83983
3.1195	2.09605							3.08518	4.62228
3.12895	2.37569							3.08788	3.01149
3.13049	4.50856							3.09943	4.39281
3.13577	1.90885							3.10465	3.31068
3.14086	2.01697							3.12013	3.48129
3.19216	1.9452							3.1377	2.4763
3.20823	4.54616							3.13807	3.84111
3.21137	1.72051							3.14623	2.39827
3.22666	3.14948							3.1545	2.50395
3.23249	2.66943							3.16524	3.79384
3.23731	3.09944							3.18319	2.727
3.241	4.0845							3.18754	3.10509
3.25875	2.74294							3.19404	2.73161
3.28484	2.33868							3.19845	3.76279
3.30616	2.54158							3.21564	2.46096
3.3084	2.27481							3.21703	3.45046
3.31091	4.34147							3.21839	2.23294
3.3177	3.99938							3.21968	2.3679
3.31972	2.74739							3.22151	3.30979
3.32405	2.55683							3.22976	3.27587
3.32637	2.14425							3.23427	2.06322
3.33301	2.8212							3.24081	2.50058
3.3534	4.86877							3.2411	3.59237
3.37728	1.91032							3.2478	2.61731
3.37767	3.33854							3.26147	2.98884
3.38894	2.75058							3.2651	2.41816
3.38961	2.64646							3.27645	2.05749
3.39057	4.96538							3.29558	2.2608
3.39983	3.16683							3.32082	3.11748
3.4123	2.10655							3.33249	2.37639
3.41414	2.55045							3.34246	4.58971
3.43345	1.64771							3.34588	4.15775
3.44412	1.98663							3.36182	2.0627
3.45287	3.22813							3.36237	3.35362
3.45413	2.17355							3.37542	1.72115
3.46374	2.2624							3.37634	2.36378
3.47142	2.94105							3.37907	3.55905
3.48619	3.49552							3.39032	3.01676
3.49065	2.73326							3.39717	2.76288
3.49227	4.16492							3.40099	2.91016
3.49378	2.50611							3.4064	3.87694
3.49692	2.11207							3.41334	3.52316
3.50588	3.23914							3.42418	3.46218
3.51445	2.68796							3.43748	1.96224
3.53421	1.89469							3.45525	4.08543
3.54246	1.61649							3.45789	2.21709
3.55333	2.28998							3.46087	3.26632
3.55405	2.83354							3.47014	2.43774
3.55639	2.67157							3.52219	1.97221
3.56543	3.32629							3.55672	2.95472
3.59358	4.04083							3.56078	2.20891
3.60252	2.60062							3.56078	2.58262
3.60791	3.84799							3.56116	3.5855
3.61774	2.75182							3.56383	5.41607
3.63059	2.36367							3.60933	2.03475
3.63542	2.70434							3.62593	2.57045
3.66206	2.95148							3.62725	3.84802
3.66742	2.99902							3.63525	2.66643
3.67167	2.03919							3.65436	3.97322
3.70021	2.27143							3.67409	2.55675
3.73457	2.44163							3.77968	2.87857
3.74308	2.7883							3.78566	2.35322
3.75515	2.11274							3.78835	4.84412
3.75562	3.214							3.81415	2.93765
3.79434	2.36578							3.81631	4.41756
3.83997	4.22085							3.81765	2.19836
3.84002	3.82282							3.85968	2.80261
3.84007	3.12135							3.88405	1.97488
3.88985	2.72066							3.8877	1.3749
3.96234	2.43844							3.90854	1.60789
3.96563	2.10052							3.92016	3.42339
3.98533	3.0936							3.94656	2.70872
4.00684	2.0588							3.95418	3.91298
4.04847	3.13816							3.96026	2.46972
4.09552	3.07666							3.96261	4.65029
								3.99673	3.54291
								4.02975	2.84158
								4.04872	4.48396
								4.05762	2.35383
								4.16288	1.7922
								4.1858	2.46476
								4.24071	2.16604
								4.30425	3.1881
								4.35853	2.47103
								4.39202	1.66397
								4.42662	3.12577
								4.50047	4.29723
								4.50826	3.83367
								4.54315	4.72498
								4.61679	2.61233
								4.6451	2.82465
								4.761	2.2204
								4.83938	2.81499
								5.0127	3.65861
								5.02909	2.34341
								5.04576	5.1959
								5.11136	3.94202
								5.12472	2.16892
								5.1625	2.58241
								5.27267	4.95952
								5.42125	2.60388
								5.46491	4.68046
								5.47249	3.26457
								5.49922	5.07057

## Sheet: SuppFig10
L_3_R0.2	D	L_3.5_R0.2	D	L_4_R0.2	D	L_8_R0.2	D		L_4_R0.35	D	L_4.5_R0.35	D	L_6.5_R0.35	D	L_8_R0.35	D		L_5.5_R0.37	D	L_8_R0.37	D	L_10_R0.37	D	L_12_R0.37	D		L1_R0.2	T	L2_R0.35	T	L3_R_0.37	T
0.0166667	1	0.0142857	1	0.0125	1	0.00625	1		0.0125	1	0.0111111	1	0.00769231	1	0.00625	1		0.00909091	1	0.00625	1	0.005	1	0.00416667	1		3	0.527	4	0.543	4	0.531
0.0333333	0.98173	0.0285714	0.975655	0.025	0.96973	0.0125	0.93812		0.025	0.982958	0.0222222	0.973619	0.0153846	0.952861	0.0125	0.951833		0.0181818	0.984085	0.0125	0.96235	0.01	0.959882	0.00833333	0.954327		3.5	0.604	4.5	0.616	4.5	0.588
0.05	0.947214	0.0428571	0.930362	0.0375	0.914248	0.01875	0.836665		0.0375	0.951091	0.0333333	0.92588	0.0230769	0.873564	0.01875	0.871133		0.0272727	0.954295	0.01875	0.897022	0.015	0.890951	0.0125	0.8774		4	0.68	6.5	0.645	6.5	0.552
0.0666667	0.900002	0.0571429	0.869867	0.05	0.841827	0.025	0.723994		0.05	0.908152	0.0444444	0.864615	0.0307692	0.781757	0.025	0.77835		0.0363636	0.914093	0.025	0.818159	0.02	0.809019	0.0166667	0.788635		8	0.592	8	0.615	8	0.508
0.0833333	0.844372	0.0714286	0.800704	0.0625	0.761381	0.03125	0.620087		0.0625	0.858422	0.0555556	0.797678	0.0384615	0.692359	0.03125	0.688871		0.0454545	0.867448	0.03125	0.737918	0.025	0.727304	0.0208333	0.703137
0.1	0.78454	0.0857143	0.728821	0.075	0.680434	0.0375	0.533462		0.075	0.805836	0.0666667	0.731135	0.0461538	0.613051	0.0375	0.610411		0.0545455	0.81803	0.0375	0.663812	0.03	0.653527	0.025	0.62864
0.116667	0.724094	0.1	0.658777	0.0875	0.604185	0.04375	0.464916		0.0875	0.753481	0.0777778	0.668774	0.0538462	0.546128	0.04375	0.545023		0.0636364	0.768739	0.04375	0.59912	0.035	0.590609	0.0291667	0.567142
0.133333	0.665712	0.114286	0.593533	0.1	0.535521	0.05	0.411849		0.1	0.703465	0.0888889	0.612462	0.0615385	0.491027	0.05	0.491839		0.0727273	0.721567	0.05	0.544392	0.04	0.538564	0.0333333	0.517638
0.15	0.611148	0.128571	0.534648	0.1125	0.475533	0.05625	0.370899		0.1125	0.657027	0.1	0.562756	0.0692308	0.446082	0.05625	0.448936		0.0818182	0.677696	0.05625	0.498812	0.045	0.496095	0.0375	0.478071
0.166667	0.561359	0.142857	0.482643	0.125	0.424141	0.0625	0.339053		0.125	0.614747	0.111111	0.519452	0.0769231	0.409426	0.0625	0.414278		0.0909091	0.637687	0.0625	0.46106	0.05	0.461545	0.0416667	0.446335
0.183333	0.516702	0.157143	0.437366	0.1375	0.380619	0.06875	0.313949		0.1375	0.576753	0.122222	0.481977	0.0846154	0.379372	0.06875	0.386085		0.1	0.60167	0.06875	0.429771	0.055	0.433344	0.0458333	0.420642
0.2	0.47713	0.171429	0.39829	0.15	0.34397	0.075	0.293839		0.15	0.542898	0.133333	0.449623	0.0923077	0.354523	0.075	0.362928		0.109091	0.569515	0.075	0.403719	0.06	0.410169	0.05	0.399592
0.216667	0.442348	0.185714	0.364725	0.1625	0.313147	0.08125	0.27746		0.1625	0.512885	0.144444	0.421677	0.1	0.333772	0.08125	0.343699		0.118182	0.540947	0.08125	0.381882	0.065	0.390962	0.0541667	0.382128
0.233333	0.411939	0.2	0.335942	0.175	0.287175	0.0875	0.263904		0.175	0.486351	0.155556	0.397483	0.107692	0.316261	0.0875	0.327554		0.127273	0.515626	0.0875	0.363434	0.07	0.374899	0.0583333	0.367466
0.25	0.385437	0.214286	0.311254	0.1875	0.265202	0.09375	0.25251		0.1875	0.462916	0.166667	0.376464	0.115385	0.301328	0.09375	0.313852		0.136364	0.493195	0.09375	0.347719	0.075	0.361342	0.0625	0.355022
0.266667	0.362384	0.228571	0.290042	0.2	0.246511	0.1	0.242795		0.2	0.442215	0.177778	0.35813	0.123077	0.288463	0.1	0.302106		0.145455	0.473312	0.1	0.334222	0.08	0.349802	0.0666667	0.344359
0.283333	0.342351	0.242857	0.271772	0.2125	0.230511	0.10625	0.234399		0.2125	0.423913	0.188889	0.342069	0.130769	0.277275	0.10625	0.291944		0.154545	0.45566	0.10625	0.322537	0.085	0.339899	0.0708333	0.335149
0.3	0.324955	0.257143	0.255992	0.225	0.216726	0.1125	0.227051		0.225	0.407708	0.2	0.327937	0.138462	0.267457	0.1125	0.283078		0.163636	0.439958	0.1125	0.312344	0.09	0.331336	0.075	0.327139
0.316667	0.309862	0.271429	0.242324	0.2375	0.204771	0.11875	0.220542		0.2375	0.393336	0.211111	0.315449	0.146154	0.258771	0.11875	0.275282		0.172727	0.425956	0.11875	0.30339	0.095	0.323881	0.0791667	0.320132
0.333333	0.296788	0.285714	0.230457	0.25	0.19434	0.125	0.214717		0.25	0.380568	0.222222	0.304371	0.153846	0.251029	0.125	0.26838		0.181818	0.413438	0.125	0.295471	0.1	0.31735	0.0833333	0.313973
0.35	0.285491	0.3	0.220133	0.2625	0.185187	0.13125	0.209459		0.2625	0.369204	0.233333	0.294505	0.161538	0.24408	0.13125	0.262231		0.190909	0.402216	0.13125	0.288426	0.105	0.311596	0.0875	0.308536
0.366667	0.275769	0.314286	0.211142	0.275	0.177116	0.1375	0.204682		0.275	0.359075	0.244444	0.28569	0.169231	0.237805	0.1375	0.25672		0.2	0.39213	0.1375	0.282122	0.11	0.306501	0.0916667	0.303722
0.383333	0.267455	0.328571	0.203312	0.2875	0.16997	0.14375	0.200322		0.2875	0.350036	0.255556	0.277791	0.176923	0.232106	0.14375	0.251756		0.209091	0.383041	0.14375	0.276452	0.115	0.301969	0.0958333	0.299446
0.4	0.260411	0.342857	0.196503	0.3	0.163621	0.15	0.196331		0.3	0.341961	0.266667	0.270694	0.184615	0.226904	0.15	0.247262		0.218182	0.37483	0.15	0.271327	0.12	0.297921	0.1	0.295639
0.416667	0.254527	0.357143	0.1906	0.3125	0.157969	0.15625	0.192672		0.3125	0.334745	0.277778	0.264303	0.192308	0.222133	0.15625	0.243175		0.227273	0.367396	0.15625	0.266674	0.125	0.294292	0.104167	0.292245
0.433333	0.249711	0.371429	0.18551	0.325	0.152931	0.1625	0.189317		0.325	0.328295	0.288889	0.258538	0.2	0.217738	0.1625	0.239443		0.236364	0.36065	0.1625	0.262431	0.13	0.291031	0.108333	0.289214
0.45	0.245893	0.385714	0.181156	0.3375	0.148439	0.16875	0.186241		0.3375	0.322535	0.3	0.253332	0.207692	0.213675	0.16875	0.236021		0.245455	0.354517	0.16875	0.258548	0.135	0.28809	0.1125	0.286504
0.466667	0.243018	0.4	0.177475	0.35	0.144438	0.175	0.183421		0.35	0.317398	0.311111	0.248626	0.215385	0.209905	0.175	0.232872		0.254545	0.348931	0.175	0.25498	0.14	0.285433	0.116667	0.284081
0.483333	0.241049	0.414286	0.174419	0.3625	0.140884	0.18125	0.180839		0.3625	0.312828	0.322222	0.244371	0.223077	0.206397	0.18125	0.229965		0.263636	0.343836	0.18125	0.251691	0.145	0.283027	0.120833	0.281913
0.5	0.239958	0.428571	0.171947	0.375	0.137739	0.1875	0.178476		0.375	0.308774	0.333333	0.240525	0.230769	0.203124	0.1875	0.227271		0.272727	0.339181	0.1875	0.248649	0.15	0.280845	0.125	0.279975
0.516667	0.239734	0.442857	0.170026	0.3875	0.134974	0.19375	0.176315		0.3875	0.305197	0.344444	0.23705	0.238462	0.200061	0.19375	0.224767		0.281818	0.334924	0.19375	0.245828	0.155	0.278861	0.129167	0.278243
0.533333	0.240377	0.457143	0.168632	0.4	0.132563	0.2	0.174343		0.4	0.30206	0.355556	0.233916	0.246154	0.197189	0.2	0.222433		0.290909	0.331028	0.2	0.243203	0.16	0.277056	0.133333	0.276698
0.55	0.2419	0.471429	0.167746	0.4125	0.130486	0.20625	0.172545		0.4125	0.299333	0.366667	0.231095	0.253846	0.194491	0.20625	0.220251		0.3	0.327458	0.20625	0.240754	0.165	0.27541	0.1375	0.275322
0.566667	0.24433	0.485714	0.167355	0.425	0.128727	0.2125	0.170908		0.425	0.296992	0.377778	0.228565	0.261538	0.191952	0.2125	0.218205		0.309091	0.324187	0.2125	0.238463	0.17	0.273907	0.141667	0.274099
0.583333	0.247707	0.5	0.167449	0.4375	0.127271	0.21875	0.169422		0.4375	0.295014	0.388889	0.226304	0.269231	0.18956	0.21875	0.216281		0.318182	0.321188	0.21875	0.236316	0.175	0.272534	0.145833	0.273016
0.6	0.25209	0.514286	0.168026	0.45	0.12611	0.225	0.168075		0.45	0.293383	0.4	0.224295	0.276923	0.187302	0.225	0.214468		0.327273	0.318439	0.225	0.234299	0.18	0.271277	0.15	0.27206
0.616667	0.257553	0.528571	0.169085	0.4625	0.125233	0.23125	0.166858		0.4625	0.292085	0.411111	0.222524	0.284615	0.185171	0.23125	0.212755		0.336364	0.31592	0.23125	0.232399	0.185	0.270125	0.154167	0.271221
0.633333	0.264194	0.542857	0.17063	0.475	0.124636	0.2375	0.165761		0.475	0.291108	0.422222	0.220976	0.292308	0.183155	0.2375	0.211133		0.345455	0.313613	0.2375	0.230606	0.19	0.269069	0.158333	0.27049
0.65	0.272134	0.557143	0.172672	0.4875	0.124315	0.24375	0.164776		0.4875	0.290444	0.433333	0.219642	0.3	0.18125	0.24375	0.209593		0.354545	0.311503	0.24375	0.228912	0.195	0.268098	0.1625	0.269857
0.666667	0.281523	0.571429	0.175224	0.5	0.124266	0.25	0.163895		0.5	0.290088	0.444444	0.218511	0.307692	0.179448	0.25	0.208129		0.363636	0.309575	0.25	0.227307	0.2	0.267204	0.166667	0.269316
0.683333	0.292545	0.585714	0.178304	0.5125	0.124491	0.25625	0.163112		0.5125	0.290038	0.455556	0.217576	0.315385	0.177743	0.25625	0.206733		0.372727	0.307818	0.25625	0.225785	0.205	0.266382	0.170833	0.268859
0.7	0.305418	0.6	0.181938	0.525	0.124989	0.2625	0.162418		0.525	0.290292	0.466667	0.21683	0.323077	0.176131	0.2625	0.2054		0.381818	0.30622	0.2625	0.22434	0.21	0.265623	0.175	0.268481
0.716667	0.32041	0.614286	0.186156	0.5375	0.125765	0.26875	0.161807		0.5375	0.290854	0.477778	0.216268	0.330769	0.174606	0.26875	0.204126		0.390909	0.304772	0.26875	0.222965	0.215	0.264923	0.179167	0.268176
0.733333	0.337831	0.628571	0.190997	0.55	0.126823	0.275	0.161274		0.55	0.291727	0.488889	0.215887	0.338462	0.173166	0.275	0.202905		0.4	0.303464	0.275	0.221655	0.22	0.264275	0.183333	0.267939
0.75	0.358045	0.642857	0.196509	0.5625	0.128171	0.28125	0.160813		0.5625	0.292921	0.5	0.215683	0.346154	0.171807	0.28125	0.201734		0.409091	0.30229	0.28125	0.220407	0.225	0.263675	0.1875	0.267766
0.766667	0.381466	0.657143	0.202752	0.575	0.129816	0.2875	0.160419		0.575	0.294446	0.511111	0.215655	0.353846	0.170527	0.2875	0.20061		0.418182	0.301242	0.2875	0.219215	0.23	0.263119	0.191667	0.267654
0.783333	0.408555	0.671429	0.209797	0.5875	0.131771	0.29375	0.160086		0.5875	0.296314	0.522222	0.215804	0.361538	0.169321	0.29375	0.199528		0.427273	0.300314	0.29375	0.218077	0.235	0.262602	0.195833	0.267597
0.8	0.439796	0.685714	0.217735	0.6	0.134049	0.3	0.159809		0.6	0.298543	0.533333	0.216128	0.369231	0.168189	0.3	0.198488		0.436364	0.299502	0.3	0.21699	0.24	0.262122	0.2	0.267595
0.816667	0.475674	0.7	0.226674	0.6125	0.136667	0.30625	0.159585		0.6125	0.301154	0.544444	0.216631	0.376923	0.167128	0.30625	0.197486		0.445455	0.2988	0.30625	0.21595	0.245	0.261674	0.204167	0.267642
0.833333	0.516609	0.714286	0.236751	0.625	0.139644	0.3125	0.159408		0.625	0.30417	0.555556	0.217314	0.384615	0.166137	0.3125	0.19652		0.454545	0.298206	0.3125	0.214955	0.25	0.261257	0.208333	0.267738
0.85	0.562877	0.728571	0.24813	0.6375	0.143007	0.31875	0.159274		0.6375	0.307622	0.566667	0.218184	0.392308	0.165214	0.31875	0.195589		0.463636	0.297715	0.31875	0.214004	0.255	0.260867	0.2125	0.26788
0.866667	0.614481	0.742857	0.261016	0.65	0.146782	0.325	0.15918		0.65	0.311542	0.577778	0.219244	0.4	0.164358	0.325	0.194692		0.472727	0.297326	0.325	0.213093	0.26	0.260502	0.216667	0.268065
0.883333	0.670988	0.757143	0.275664	0.6625	0.151006	0.33125	0.159121		0.6625	0.315973	0.588889	0.220502	0.407692	0.163567	0.33125	0.193827		0.481818	0.297036	0.33125	0.212222	0.265	0.260161	0.220833	0.268292
0.9	0.731337	0.771429	0.292382	0.675	0.155719	0.3375	0.159094		0.675	0.32096	0.6	0.221967	0.415385	0.162841	0.3375	0.192992		0.490909	0.296844	0.3375	0.211388	0.27	0.25984	0.225	0.268558
0.916667	0.793658	0.785714	0.311552	0.6875	0.160972	0.34375	0.159096		0.6875	0.326558	0.611111	0.223648	0.423077	0.16218	0.34375	0.192189		0.5	0.296749	0.34375	0.210591	0.275	0.259539	0.229167	0.268863
0.933333	0.855152	0.8	0.333634	0.7	0.166825	0.35	0.159122		0.7	0.332832	0.622222	0.225557	0.430769	0.161581	0.35	0.191415		0.509091	0.296751	0.35	0.20983	0.28	0.259256	0.233333	0.269205
0.95	0.912141	0.814286	0.359178	0.7125	0.17335	0.35625	0.159169		0.7125	0.339857	0.633333	0.227708	0.438462	0.161045	0.35625	0.19067		0.518182	0.296848	0.35625	0.209102	0.285	0.258989	0.2375	0.269582
0.966667	0.96036	0.828571	0.388829	0.725	0.180636	0.3625	0.159235		0.725	0.34772	0.644444	0.230118	0.446154	0.160571	0.3625	0.189955		0.527273	0.297043	0.3625	0.208409	0.29	0.258738	0.241667	0.269993
0.983333	0.995524	0.842857	0.423315	0.7375	0.188791	0.36875	0.159316		0.7375	0.356524	0.655556	0.232806	0.453846	0.160159	0.36875	0.189268		0.536364	0.297336	0.36875	0.207748	0.295	0.2585	0.245833	0.270437
1	1.01411	0.857143	0.463416	0.75	0.197947	0.375	0.159409		0.75	0.366389	0.666667	0.235793	0.461538	0.159809	0.375	0.18861		0.545455	0.297729	0.375	0.207119	0.3	0.258275	0.25	0.270912
		0.871429	0.509885	0.7625	0.208265	0.38125	0.159512		0.7625	0.377454	0.677778	0.239105	0.469231	0.15952	0.38125	0.187981		0.554545	0.298224	0.38125	0.206522	0.305	0.258062	0.254167	0.271417
		0.885714	0.56332	0.775	0.219945	0.3875	0.159622		0.775	0.389883	0.688889	0.242773	0.476923	0.159292	0.3875	0.18738		0.563636	0.298823	0.3875	0.205955	0.31	0.25786	0.258333	0.271951
		0.9	0.623944	0.7875	0.233233	0.39375	0.159735		0.7875	0.403866	0.7	0.246831	0.484615	0.159125	0.39375	0.186809		0.572727	0.29953	0.39375	0.20542	0.315	0.257669	0.2625	0.272513
		0.914286	0.691286	0.8	0.248436	0.4	0.159851		0.8	0.419625	0.711111	0.25132	0.492308	0.15902	0.4	0.186266		0.581818	0.300349	0.4	0.204914	0.32	0.257487	0.266667	0.273102
		0.928571	0.763789	0.8125	0.265928	0.40625	0.159966		0.8125	0.437413	0.722222	0.256289	0.5	0.158975	0.40625	0.185753		0.590909	0.301285	0.40625	0.204439	0.325	0.257314	0.270833	0.273716
		0.942857	0.838417	0.825	0.286172	0.4125	0.160078		0.825	0.457521	0.733333	0.261792	0.507692	0.158992	0.4125	0.18527		0.6	0.302343	0.4125	0.203994	0.33	0.257149	0.275	0.274354
		0.957143	0.910426	0.8375	0.309735	0.41875	0.160186		0.8375	0.480271	0.744444	0.267899	0.515385	0.15907	0.41875	0.184817		0.609091	0.303529	0.41875	0.203578	0.335	0.256992	0.279167	0.275015
		0.971429	0.973569	0.85	0.337297	0.425	0.160287		0.85	0.506017	0.755556	0.274686	0.523077	0.15921	0.425	0.184395		0.618182	0.304849	0.425	0.203192	0.34	0.256842	0.283333	0.275698
		0.985714	1.02094	0.8625	0.369656	0.43125	0.160379		0.8625	0.535124	0.766667	0.28225	0.530769	0.159411	0.43125	0.184003		0.627273	0.306313	0.43125	0.202835	0.345	0.256698	0.2875	0.2764
		1	1.04643	0.875	0.40772	0.4375	0.160462		0.875	0.567944	0.777778	0.290701	0.538462	0.159675	0.4375	0.183643		0.636364	0.307928	0.4375	0.202508	0.35	0.256561	0.291667	0.277122
				0.8875	0.452448	0.44375	0.160533		0.8875	0.604766	0.788889	0.300177	0.546154	0.160002	0.44375	0.183315		0.645455	0.309705	0.44375	0.20221	0.355	0.256429	0.295833	0.277861
				0.9	0.504743	0.45	0.160592		0.9	0.645733	0.8	0.310839	0.553846	0.160392	0.45	0.183018		0.654545	0.311656	0.45	0.201941	0.36	0.256302	0.3	0.278616
				0.9125	0.565235	0.45625	0.160636		0.9125	0.69072	0.811111	0.322884	0.561538	0.160846	0.45625	0.182754		0.663636	0.313792	0.45625	0.201702	0.365	0.256181	0.304167	0.279385
				0.925	0.633936	0.4625	0.160666		0.925	0.739169	0.822222	0.336549	0.569231	0.161364	0.4625	0.182524		0.672727	0.316129	0.4625	0.201491	0.37	0.256064	0.308333	0.280168
				0.9375	0.709734	0.46875	0.16068		0.9375	0.789879	0.833333	0.352124	0.576923	0.161948	0.46875	0.182326		0.681818	0.318682	0.46875	0.20131	0.375	0.25595	0.3125	0.280962
				0.95	0.789798	0.475	0.160677		0.95	0.840809	0.844444	0.369955	0.584615	0.162597	0.475	0.182162		0.690909	0.32147	0.475	0.201159	0.38	0.255841	0.316667	0.281765
				0.9625	0.869078	0.48125	0.160657		0.9625	0.888969	0.855556	0.39046	0.592308	0.163314	0.48125	0.182031		0.7	0.324513	0.48125	0.201037	0.385	0.255735	0.320833	0.282577
				0.975	0.94028	0.4875	0.160619		0.975	0.930549	0.866667	0.414137	0.6	0.164098	0.4875	0.181935		0.709091	0.327835	0.4875	0.200944	0.39	0.255631	0.325	0.283396
				0.9875	0.99475	0.49375	0.160563		0.9875	0.961405	0.877778	0.441568	0.607692	0.164952	0.49375	0.181873		0.718182	0.331462	0.49375	0.20088	0.395	0.255531	0.329167	0.284219
				1	1.02445	0.5	0.160489		1	0.977906	0.888889	0.47342	0.615385	0.165876	0.5	0.181846		0.727273	0.335425	0.5	0.200846	0.4	0.255432	0.333333	0.285046
						0.50625	0.160397				0.9	0.510414	0.623077	0.166872	0.50625	0.181853		0.736364	0.339757	0.50625	0.200842	0.405	0.255336	0.3375	0.285874
						0.5125	0.160287				0.911111	0.553266	0.630769	0.167943	0.5125	0.181895		0.745455	0.344498	0.5125	0.200867	0.41	0.25524	0.341667	0.286702
						0.51875	0.160159				0.922222	0.602558	0.638462	0.169089	0.51875	0.181972		0.754545	0.349692	0.51875	0.200922	0.415	0.255147	0.345833	0.287529
						0.525	0.160014				0.933333	0.6585	0.646154	0.170312	0.525	0.182084		0.763636	0.355392	0.525	0.201006	0.42	0.255054	0.35	0.288352
						0.53125	0.159852				0.944444	0.72054	0.653846	0.171617	0.53125	0.182231		0.772727	0.361655	0.53125	0.20112	0.425	0.254961	0.354167	0.289169
						0.5375	0.159673				0.955556	0.786815	0.661538	0.173004	0.5375	0.182412		0.781818	0.368551	0.5375	0.201264	0.43	0.254869	0.358333	0.28998
						0.54375	0.159479				0.966667	0.853536	0.669231	0.174478	0.54375	0.182629		0.790909	0.376159	0.54375	0.201438	0.435	0.254778	0.3625	0.290783
						0.55	0.159272				0.977778	0.914641	0.676923	0.176041	0.55	0.182879		0.8	0.384571	0.55	0.201642	0.44	0.254686	0.366667	0.291575
						0.55625	0.15905				0.988889	0.962274	0.684615	0.177698	0.55625	0.183165		0.809091	0.393892	0.55625	0.201876	0.445	0.254593	0.370833	0.292357
						0.5625	0.158818				1	0.988602	0.692308	0.179453	0.5625	0.183484		0.818182	0.404247	0.5625	0.202141	0.45	0.2545	0.375	0.293125
						0.56875	0.158574						0.7	0.181311	0.56875	0.183838		0.827273	0.41578	0.56875	0.202435	0.455	0.254406	0.379167	0.293879
						0.575	0.158322						0.707692	0.183279	0.575	0.184226		0.836364	0.42866	0.575	0.20276	0.46	0.25431	0.383333	0.294617
						0.58125	0.158063						0.715385	0.185362	0.58125	0.184648		0.845455	0.44308	0.58125	0.203116	0.465	0.254214	0.3875	0.295338
						0.5875	0.157799						0.723077	0.187568	0.5875	0.185103		0.854545	0.459266	0.5875	0.203502	0.47	0.254116	0.391667	0.296042
						0.59375	0.157531						0.730769	0.189905	0.59375	0.185592		0.863636	0.477477	0.59375	0.203919	0.475	0.254017	0.395833	0.296726
						0.6	0.157263						0.738462	0.192383	0.6	0.186114		0.872727	0.498005	0.6	0.204368	0.48	0.253916	0.4	0.297389
						0.60625	0.156996						0.746154	0.195013	0.60625	0.186669		0.881818	0.521178	0.60625	0.204848	0.485	0.253813	0.404167	0.298032
						0.6125	0.156733						0.753846	0.197807	0.6125	0.187257		0.890909	0.54735	0.6125	0.20536	0.49	0.253708	0.408333	0.298652
						0.61875	0.156476						0.761538	0.200781	0.61875	0.187878		0.9	0.576888	0.61875	0.205904	0.495	0.253602	0.4125	0.29925
						0.625	0.156229						0.769231	0.203949	0.625	0.188532		0.909091	0.61014	0.625	0.206481	0.5	0.253494	0.416667	0.299824
						0.63125	0.155994						0.776923	0.207333	0.63125	0.189219		0.918182	0.64739	0.63125	0.207091	0.505	0.253384	0.420833	0.300373
						0.6375	0.155773						0.784615	0.210953	0.6375	0.189939		0.927273	0.688769	0.6375	0.207735	0.51	0.253272	0.425	0.300898
						0.64375	0.155571						0.792308	0.214835	0.64375	0.190693		0.936364	0.734138	0.64375	0.208413	0.515	0.253159	0.429167	0.301398
						0.65	0.15539						0.8	0.219011	0.65	0.191481		0.945455	0.782916	0.65	0.209127	0.52	0.253045	0.433333	0.301872
						0.65625	0.155235						0.807692	0.223515	0.65625	0.192303		0.954545	0.833881	0.65625	0.209877	0.525	0.252929	0.4375	0.30232
						0.6625	0.155107						0.815385	0.228389	0.6625	0.19316		0.963636	0.88497	0.6625	0.210664	0.53	0.252812	0.441667	0.302742
						0.66875	0.155011						0.823077	0.233683	0.66875	0.194052		0.972727	0.93319	0.66875	0.211489	0.535	0.252694	0.445833	0.303138
						0.675	0.154951						0.830769	0.239457	0.675	0.194981		0.981818	0.974749	0.675	0.212354	0.54	0.252575	0.45	0.303507
						0.68125	0.154931						0.838462	0.245782	0.68125	0.195948		0.990909	1.00554	0.68125	0.213259	0.545	0.252456	0.454167	0.303849
						0.6875	0.154954						0.846154	0.252745	0.6875	0.196954		1	1.022	0.6875	0.214208	0.55	0.252337	0.458333	0.304165
						0.69375	0.155024						0.853846	0.260452	0.69375	0.198				0.69375	0.215201	0.555	0.252218	0.4625	0.304454
						0.7	0.155147						0.861538	0.269032	0.7	0.199089				0.7	0.21624	0.56	0.252099	0.466667	0.304715
						0.70625	0.155326						0.869231	0.278648	0.70625	0.200222				0.70625	0.217329	0.565	0.251981	0.470833	0.30495
						0.7125	0.155567						0.876923	0.289501	0.7125	0.201402				0.7125	0.218469	0.57	0.251865	0.475	0.305158
						0.71875	0.155874						0.884615	0.301846	0.71875	0.202631				0.71875	0.219663	0.575	0.25175	0.479167	0.305339
						0.725	0.156252						0.892308	0.316006	0.725	0.203913				0.725	0.220915	0.58	0.251637	0.483333	0.305492
						0.73125	0.156706						0.9	0.332395	0.73125	0.205251				0.73125	0.222229	0.585	0.251526	0.4875	0.305618
						0.7375	0.157243						0.907692	0.351546	0.7375	0.206649				0.7375	0.223609	0.59	0.251418	0.491667	0.305717
						0.74375	0.157869						0.915385	0.374148	0.74375	0.208112				0.74375	0.225058	0.595	0.251314	0.495833	0.305788
						0.75	0.15859						0.923077	0.40109	0.75	0.209644				0.75	0.226584	0.6	0.251213	0.5	0.305831
						0.75625	0.159413						0.930769	0.433507	0.75625	0.211252				0.75625	0.228191	0.605	0.251117	0.504167	0.305847
						0.7625	0.160345						0.938462	0.472827	0.7625	0.212942				0.7625	0.229886	0.61	0.251025	0.508333	0.305834
						0.76875	0.161395						0.946154	0.520768	0.76875	0.21472				0.76875	0.231676	0.615	0.250938	0.5125	0.305792
						0.775	0.162571						0.953846	0.579218	0.775	0.216596				0.775	0.23357	0.62	0.250857	0.516667	0.305721
						0.78125	0.163884						0.961538	0.64985	0.78125	0.218579				0.78125	0.235578	0.625	0.250782	0.520833	0.305621
						0.7875	0.165342						0.969231	0.733184	0.7875	0.220679				0.7875	0.23771	0.63	0.250714	0.525	0.305492
						0.79375	0.166959						0.976923	0.826794	0.79375	0.222907				0.79375	0.239977	0.635	0.250653	0.529167	0.305332
						0.8	0.168747						0.984615	0.922686	0.8	0.225277				0.8	0.242394	0.64	0.2506	0.533333	0.305142
						0.80625	0.17072						0.992308	1.00538	0.80625	0.227805				0.80625	0.244977	0.645	0.250555	0.5375	0.30492
						0.8125	0.172894						1	1.0545	0.8125	0.230507				0.8125	0.247742	0.65	0.250519	0.541667	0.304668
						0.81875	0.175288								0.81875	0.233403				0.81875	0.250712	0.655	0.250492	0.545833	0.304383
						0.825	0.177921								0.825	0.236517				0.825	0.253908	0.66	0.250475	0.55	0.304066
						0.83125	0.180818								0.83125	0.239874				0.83125	0.257359	0.665	0.250469	0.554167	0.303717
						0.8375	0.184007								0.8375	0.243504				0.8375	0.261096	0.67	0.250474	0.558333	0.303335
						0.84375	0.187518								0.84375	0.247443				0.84375	0.265156	0.675	0.250491	0.5625	0.30292
						0.85	0.19139								0.85	0.251733				0.85	0.269582	0.68	0.250521	0.566667	0.302472
						0.85625	0.195665								0.85625	0.256421				0.85625	0.274427	0.685	0.250563	0.570833	0.30199
						0.8625	0.200398								0.8625	0.261567				0.8625	0.279751	0.69	0.25062	0.575	0.301475
						0.86875	0.205651								0.86875	0.267239				0.86875	0.285628	0.695	0.250692	0.579167	0.300926
						0.875	0.211502								0.875	0.273521				0.875	0.292148	0.7	0.25078	0.583333	0.300345
						0.88125	0.218045								0.88125	0.280514				0.88125	0.299418	0.705	0.250884	0.5875	0.299731
						0.8875	0.225398								0.8875	0.288345				0.8875	0.307571	0.71	0.251006	0.591667	0.299084
						0.89375	0.23371								0.89375	0.297167				0.89375	0.316772	0.715	0.251148	0.595833	0.298406
						0.9	0.243171								0.9	0.307174				0.9	0.327225	0.72	0.251309	0.6	0.297696
						0.90625	0.254027								0.90625	0.318613				0.90625	0.339184	0.725	0.251493	0.604167	0.296957
						0.9125	0.266601								0.9125	0.331798				0.9125	0.35297	0.73	0.251699	0.608333	0.296187
						0.91875	0.281327								0.91875	0.347135				0.91875	0.368989	0.735	0.251931	0.6125	0.29539
						0.925	0.298791								0.925	0.365153				0.925	0.387753	0.74	0.252189	0.616667	0.294565
						0.93125	0.319797								0.93125	0.386543				0.93125	0.409907	0.745	0.252476	0.620833	0.293715
						0.9375	0.345463								0.9375	0.412218				0.9375	0.436263	0.75	0.252794	0.625	0.29284
						0.94375	0.377342								0.94375	0.443366				0.94375	0.467816	0.755	0.253146	0.629167	0.291943
						0.95	0.417579								0.95	0.481516				0.95	0.505748	0.76	0.253534	0.633333	0.291024
						0.95625	0.469065								0.95625	0.528553				0.95625	0.551366	0.765	0.253961	0.6375	0.290086
						0.9625	0.53546								0.9625	0.586623				0.9625	0.605909	0.77	0.25443	0.641667	0.289131
						0.96875	0.620807								0.96875	0.657722				0.96875	0.67011	0.775	0.254946	0.645833	0.28816
						0.975	0.728142								0.975	0.742694				0.975	0.743352	0.78	0.255512	0.65	0.287175
						0.98125	0.856284								0.98125	0.839247				0.98125	0.822365	0.785	0.256134	0.654167	0.286179
						0.9875	0.994624								0.9875	0.939061				0.9875	0.899778	0.79	0.256815	0.658333	0.285173
						0.99375	1.11873								0.99375	1.02568				0.99375	0.963751	0.795	0.257562	0.6625	0.284161
						1	1.19424								1	1.07732				1	1.00057	0.8	0.25838	0.666667	0.283144
																						0.805	0.259278	0.670833	0.282124
																						0.81	0.260262	0.675	0.281103
																						0.815	0.261341	0.679167	0.280085
																						0.82	0.262524	0.683333	0.279071
																						0.825	0.263823	0.6875	0.278063
																						0.83	0.265249	0.691667	0.277064
																						0.835	0.266816	0.695833	0.276075
																						0.84	0.26854	0.7	0.2751
																						0.845	0.270436	0.704167	0.27414
																						0.85	0.272525	0.708333	0.273197
																						0.855	0.27483	0.7125	0.272273
																						0.86	0.277375	0.716667	0.27137
																						0.865	0.28019	0.720833	0.270491
																						0.87	0.283308	0.725	0.269636
																						0.875	0.286769	0.729167	0.268808
																						0.88	0.290619	0.733333	0.268008
																						0.885	0.294912	0.7375	0.267238
																						0.89	0.299711	0.741667	0.2665
																						0.895	0.305093	0.745833	0.265795
																						0.9	0.311149	0.75	0.265124
																						0.905	0.317992	0.754167	0.26449
																						0.91	0.325757	0.758333	0.263893
																						0.915	0.334613	0.7625	0.263336
																						0.92	0.344771	0.766667	0.262818
																						0.925	0.356497	0.770833	0.262343
																						0.93	0.370129	0.775	0.261912
																						0.935	0.386102	0.779167	0.261526
																						0.94	0.404979	0.783333	0.261186
																						0.945	0.427492	0.7875	0.260896
																						0.95	0.454591	0.791667	0.260655
																						0.955	0.487497	0.795833	0.260468
																						0.96	0.527745	0.8	0.260335
																						0.965	0.57716	0.804167	0.260259
																						0.97	0.637681	0.808333	0.260244
																						0.975	0.71085	0.8125	0.260291
																						0.98	0.796704	0.816667	0.260405
																						0.985	0.891904	0.820833	0.260589
																						0.99	0.987498	0.825	0.260847
																						0.995	1.06804	0.829167	0.261184
																						1	1.11497	0.833333	0.261606
																								0.8375	0.262117
																								0.841667	0.262725
																								0.845833	0.263437
																								0.85	0.264262
																								0.854167	0.265208
																								0.858333	0.266287
																								0.8625	0.26751
																								0.866667	0.26889
																								0.870833	0.270444
																								0.875	0.272189
																								0.879167	0.274145
																								0.883333	0.276335
																								0.8875	0.278785
																								0.891667	0.281526
																								0.895833	0.284594
																								0.9	0.288031
																								0.904167	0.291885
																								0.908333	0.296216
																								0.9125	0.301092
																								0.916667	0.306598
																								0.920833	0.312836
																								0.925	0.319931
																								0.929167	0.32804
																								0.933333	0.337356
																								0.9375	0.34813
																								0.941667	0.360679
																								0.945833	0.375418
																								0.95	0.392894
																								0.954167	0.413832
																								0.958333	0.439207
																								0.9625	0.470321
																								0.966667	0.508902
																								0.970833	0.557168
																								0.975	0.617766
																								0.979167	0.693342
																								0.983333	0.785337
																								0.9875	0.891533
																								0.991667	1.0025
																								0.995833	1.09927
																								1	1.15698
